# Supplementary material for: [μ-Bis(diphenyl­phosphan­yl)ethane-1:2κ2 P:P′]nona­carbonyl-1κ3 C,2κ3 C,3κ3 C-[tris­(4-(meth­oxy­phen­yl)arsane-3κAs]-triangulo-triruthenium(0) chloro­form monosolvate
Source: Acta Crystallogr Sect E Struct Rep Online. 2011 Jan 15;67(Pt 2):m175–6. doi: 10.1107/S160053681100047X (PMC3051462; doi:10.1107/S160053681100047X)
Supplement: Supplementary file 1 [file e-67-0m175-sup1.cif]

##############################################################################
###                                                                        ###
###        Electronic paper (Acta Crystallographica Section E)             ###
###                                                                        ###
##############################################################################
#                                                                            #
# This CIF contains the data in a paper accepted for publication in Acta     #
# Crystallographica Section E. It conforms to the requirements of Notes      #
# for Authors for Section E, and has been peer reviewed under the auspices   #
# of the IUCr Commission on Journals.                                        #
#                                                                            #
# Full details of the Crystallographic Information File format               #
# are given in the paper "The Crystallographic Information File (CIF):       #
# a New Standard Archive File for Crystallography" by S. R. Hall, F. H.      #
# Allen and I. D. Brown [Acta Cryst. (1991), A47, 655-685].                  #
#                                                                            #
# The current version of the core CIF dictionary is obtainable from          #
# ftp://ftp.iucr.org/pub/cif_core.dic. The current version number is 2.4.    #
#                                                                            #
# Software is freely available for graphical display of the structure(s) in  #
# this CIF.  For information consult the CIF home page http://www.iucr.org/  #
# cif/home.html                                                              #
#                                                                            #
# This file may be used for bona fide research purposes within the           #
# scientific community so long as proper attribution is given to the journal # 
# article from which it was obtained.                                        #
#                                                                            #
##############################################################################
                                             
data_global
_audit_creation_method     'form.cif (version 2.0)'
_journal_data_validation_number     ?
_journal_date_recd_electronic     2010-12-21
_journal_date_accepted     2011-01-05
_journal_name_full     'Acta Crystallographica, Section E'
_journal_year     2011
_journal_volume     67
_journal_issue      2
_journal_page_first     m175
_journal_page_last     m176
_journal_paper_category     QM
_journal_coeditor_code     SJ5086
_publ_contact_author_name     'Omar bin Shawkataly'
_publ_contact_author_address
;
      Chemical Sciences Programme
      School of Distance Education
      Universiti Sains Malaysia
      11800 USM, Penang
      Malaysia
;
_publ_contact_author_email     'omarsa@usm.my'
_publ_contact_author_fax     '+60-4-657-6000'
_publ_contact_author_phone     '+60-4-653-3936'
_publ_section_title
;\
[\m-Bis(diphenylphosphanyl)ethane-1:2\k^2^<i>P</i>:<i>P</i>']nonacarbonyl-\
1\k^3^<i>C</i>,2\k^3^<i>C</i>,3\k^3^<i>C</i>-[tris(4-(methoxyphenyl)arsane-\
3\k<i>As</i>]-<i>triangulo</i>-triruthenium(0) chloroform monosolvate
;
loop_
    _publ_author_name
    _publ_author_footnote
    _publ_author_address
    'Omar bin Shawkataly'
;
      Thomson Reuters ResearcherID: B-6034-2009.
      On secondment to: Multimedia University, Melaka Campus,
      Jalan Ayer Keroh Lama, 74750 Melaka, Malaysia.
;
;
      Chemical Sciences Programme
      School of Distance Education
      Universiti Sains Malaysia
      11800 USM, Penang
      Malaysia
;
    'Imthyaz Ahmed Khan'
;
Thomson Reuters ResearcherID: E-2833-2010.
Current address: Department of Chemistry, Gokhale Centenary College,
Ankola 581 314, NK,
Karnataka, India.
;
;
      Chemical Sciences Programme
      School of Distance Education
      Universiti Sains Malaysia
      11800 USM, Penang
      Malaysia
;
    'Siti Syaida Sirat' ?
;
      Chemical Sciences Programme
      School of Distance Education
      Universiti Sains Malaysia
      11800 USM, Penang
      Malaysia
;
    'Chin Sing Yeap'
;
      Thomson Reuters ResearcherID: A-5523-2009.
;
;
      X-ray Crystallography Unit
      School of Physics
      Universiti Sains Malaysia
      11800 USM, Penang
      Malaysia
;
    'Hoong-Kun Fun'
;
      Thomson Reuters ResearcherID: A-3561-2009.
      Additional correspondence author, e-mail: hkfun@usm.my.
;
;     X-ray Crystallography Unit
      School of Physics
      Universiti Sains Malaysia
      11800 USM, Penang
      Malaysia
;
data_I
_audit_creation_method     SHELXL-97
_chemical_name_systematic
;
[\m-Bis(diphenylphosphanyl)ethane-1:2\k^2^<i>P</i>:<i>P</i>']nonacarbonyl-
1\k^3^<i>C</i>,2\k^3^<i>C</i>,3\k^3^<i>C</i>-[tris(4-
(methoxyphenyl)arsane-3\k<i>As</i>]-<i>triangulo</i>-triruthenium(0)
chloroform monosolvate
;
_chemical_name_common     ?
_chemical_formula_moiety     'C56 H45 As O12 P2 Ru3, C H Cl3'
_chemical_formula_sum     'C57 H46 As Cl3 O12 P2 Ru3'
_chemical_formula_iupac     '[Ru3 (C21 H21 As O3) (C26 H24 P2) (C O)9], C H Cl3'
_chemical_formula_weight     1469.36
_chemical_melting_point     ?
_symmetry_cell_setting     monoclinic
_symmetry_space_group_name_H-M     'P 21/c'
_symmetry_space_group_name_Hall     '-P 2ybc'
loop_
    _symmetry_equiv_pos_as_xyz
    'x, y, z'
    '-x, y+1/2, -z+1/2'
    '-x, -y, -z'
    'x, -y-1/2, z-1/2'
_cell_length_a     13.1097(2)
_cell_length_b     19.8034(4)
_cell_length_c     22.5603(4)
_cell_angle_alpha     90.00
_cell_angle_beta     98.6890(10)
_cell_angle_gamma     90.00
_cell_volume     5789.81(18)
_cell_formula_units_Z     4
_cell_measurement_reflns_used     9908
_cell_measurement_theta_min     2.19
_cell_measurement_theta_max     30.02
_cell_measurement_temperature     100
_exptl_crystal_description     'plate'
_exptl_crystal_colour     'brown'
_exptl_crystal_size_max     0.58
_exptl_crystal_size_mid     0.26
_exptl_crystal_size_min     0.04
_exptl_crystal_density_diffrn     1.686
_exptl_crystal_density_meas     ?
_exptl_crystal_density_method     'not measured'
_exptl_crystal_F_000     2920
_exptl_absorpt_coefficient_mu     1.594
_exptl_absorpt_correction_type     multi-scan
_exptl_absorpt_process_details     '(<i>SADABS</i>; Bruker, 2009)'
_exptl_absorpt_correction_T_min     0.4578
_exptl_absorpt_correction_T_max     0.9463
_exptl_special_details
;
The crystal was placed in the cold stream of an Oxford Cryosystems Cobra
open-flow nitrogen cryostat (Cosier & Glazer, 1986) operating at 100.0 (1) K.
;
_diffrn_ambient_temperature     100
_diffrn_radiation_type     MoK\a
_diffrn_radiation_wavelength     0.71073
_diffrn_radiation_source     'fine-focus sealed tube'
_diffrn_radiation_monochromator     graphite
_diffrn_measurement_device_type
;
Bruker SMART APEXII CCD area-detector
;
_diffrn_measurement_method     '\f and \w'
_diffrn_detector_area_resol_mean     ?
_diffrn_reflns_number     64045
_diffrn_reflns_av_R_equivalents     0.0512
_diffrn_reflns_av_sigmaI/netI     0.0795
_diffrn_reflns_theta_min     1.88
_diffrn_reflns_theta_max     30.11
_diffrn_reflns_theta_full     30.11
_diffrn_measured_fraction_theta_max     0.994
_diffrn_measured_fraction_theta_full     0.994
_diffrn_reflns_limit_h_min     -18
_diffrn_reflns_limit_h_max     14
_diffrn_reflns_limit_k_min     -23
_diffrn_reflns_limit_k_max     27
_diffrn_reflns_limit_l_min     -31
_diffrn_reflns_limit_l_max     31
_diffrn_standards_number     0
_diffrn_standards_interval_count     .
_diffrn_standards_interval_time     .
_diffrn_standards_decay_%     ?
_refine_special_details
;
Refinement of <i>F</i>^2^ against ALL reflections. The weighted <i>R</i>-factor
<i>wR</i> and goodness of fit <i>S</i> are based on <i>F</i>^2^, conventional
<i>R</i>-factors <i>R</i> are based on <i>F</i>, with <i>F</i> set to zero for
negative <i>F</i>^2^. The threshold expression of <i>F</i>^2^ >
\s(<i>F</i>^2^) is used only for calculating <i>R</i>-factors(gt) <i>etc</i>.
and is not relevant to the choice of reflections for refinement.
<i>R</i>-factors based on <i>F</i>^2^ are statistically about twice as large
as those based on <i>F</i>, and <i>R</i>- factors based on ALL data will be
even larger.
;
_reflns_number_total     16965
_reflns_number_gt     12581
_reflns_threshold_expression     I>2\s(I)
_refine_ls_structure_factor_coef     Fsqd
_refine_ls_matrix_type     full
_refine_ls_R_factor_all     0.1003
_refine_ls_R_factor_gt     0.0670
_refine_ls_wR_factor_gt     0.0992
_refine_ls_wR_factor_ref     0.1081
_refine_ls_goodness_of_fit_ref     1.110
_refine_ls_restrained_S_all     1.110
_refine_ls_number_reflns     16965
_refine_ls_number_parameters     706
_refine_ls_number_restraints     0
_refine_ls_hydrogen_treatment     constr
_refine_ls_weighting_scheme     calc
_refine_ls_weighting_details
        'calc w=1/[\s^2^(Fo^2^)+(0.0263P)^2^+20.0015P] where P=(Fo^2^+2Fc^2^)/3'
_atom_sites_solution_hydrogens     geom
_atom_sites_solution_primary     direct
_atom_sites_solution_secondary     difmap
_refine_ls_shift/su_max     0.000
_refine_ls_shift/su_mean     0.000
_refine_diff_density_max     2.130
_refine_diff_density_min     -1.163
_refine_ls_extinction_method     none
_refine_ls_extinction_coef     ?
loop_
    _atom_type_symbol
    _atom_type_description
    _atom_type_scat_dispersion_real
    _atom_type_scat_dispersion_imag
    _atom_type_scat_source
    'C' 'C' 0.0033 0.0016
                         'International Tables Vol C Tables 4.2.6.8 and 6.1.1.4'
    'H' 'H' 0.0000 0.0000
                         'International Tables Vol C Tables 4.2.6.8 and 6.1.1.4'
    'O' 'O' 0.0106 0.0060
                         'International Tables Vol C Tables 4.2.6.8 and 6.1.1.4'
    'P' 'P' 0.1023 0.0942
                         'International Tables Vol C Tables 4.2.6.8 and 6.1.1.4'
    'Cl' 'Cl' 0.1484 0.1585
                         'International Tables Vol C Tables 4.2.6.8 and 6.1.1.4'
    'As' 'As' 0.0499 2.0058
                         'International Tables Vol C Tables 4.2.6.8 and 6.1.1.4'
    'Ru' 'Ru' -1.2594 0.8363
                         'International Tables Vol C Tables 4.2.6.8 and 6.1.1.4'
_computing_data_collection     'APEX2 (Bruker, 2009)'
_computing_cell_refinement     'SAINT (Bruker, 2009)'
_computing_data_reduction     'SAINT (Bruker, 2009)'
_computing_structure_solution     'SHELXTL (Sheldrick, 2008)'
_computing_structure_refinement     'SHELXTL (Sheldrick, 2008)'
_computing_molecular_graphics     'SHELXTL (Sheldrick, 2008)'
_computing_publication_material
                             'SHELXTL (Sheldrick, 2008) and PLATON (Spek, 2009)'
loop_
    _atom_site_type_symbol
    _atom_site_label
    _atom_site_fract_x
    _atom_site_fract_y
    _atom_site_fract_z
    _atom_site_U_iso_or_equiv
    _atom_site_adp_type
    _atom_site_calc_flag
    _atom_site_refinement_flags
    _atom_site_occupancy
    _atom_site_disorder_assembly
    _atom_site_disorder_group
    Ru Ru1 0.32826(2) 0.210241(17) 0.048812(14) 0.01175(8) Uani d . 1 . .
    Ru Ru2 0.36871(2) 0.252908(17) 0.170465(14) 0.01048(7) Uani d . 1 . .
    Ru Ru3 0.16553(2) 0.216924(17) 0.120575(14) 0.01162(8) Uani d . 1 . .
    As As1 -0.00362(3) 0.19620(2) 0.060148(19) 0.01228(9) Uani d . 1 . .
    P P1 0.47394(8) 0.25345(6) 0.01451(5) 0.0132(2) Uani d . 1 . .
    P P2 0.54788(8) 0.25502(6) 0.18788(5) 0.0119(2) Uani d . 1 . .
    O O1 0.4486(2) 0.08901(16) 0.10796(14) 0.0228(7) Uani d . 1 . .
    O O2 0.2482(3) 0.11519(19) -0.05325(16) 0.0355(9) Uani d . 1 . .
    O O3 0.2033(2) 0.33319(16) -0.00532(14) 0.0207(7) Uani d . 1 . .
    O O4 0.3584(2) 0.38885(16) 0.10400(14) 0.0220(7) Uani d . 1 . .
    O O5 0.3269(3) 0.31436(17) 0.28767(14) 0.0257(8) Uani d . 1 . .
    O O6 0.3642(2) 0.11144(16) 0.22650(14) 0.0220(7) Uani d . 1 . .
    O O7 0.2049(2) 0.06503(16) 0.10891(14) 0.0227(7) Uani d . 1 . .
    O O8 0.1159(3) 0.20591(18) 0.24703(14) 0.0290(8) Uani d . 1 . .
    O O9 0.1242(2) 0.37007(17) 0.11541(16) 0.0258(8) Uani d . 1 . .
    O O10 0.0087(2) 0.09243(16) -0.19322(13) 0.0188(7) Uani d . 1 . .
    O O11 -0.2495(2) 0.45858(16) 0.04417(14) 0.0216(7) Uani d . 1 . .
    O O12 -0.2560(2) -0.01650(16) 0.16866(14) 0.0203(7) Uani d . 1 . .
    C C1 0.5493(3) 0.1957(2) -0.02549(18) 0.0161(9) Uani d . 1 . .
    C C2 0.5315(3) 0.1269(2) -0.0287(2) 0.0204(10) Uani d . 1 . .
    H H2A 0.4790 0.1087 -0.0102 0.025 Uiso calc R 1 . .
    C C3 0.5906(4) 0.0844(3) -0.0590(2) 0.0268(11) Uani d . 1 . .
    H H3A 0.5781 0.0381 -0.0601 0.032 Uiso calc R 1 . .
    C C4 0.6673(4) 0.1106(3) -0.0874(2) 0.0267(12) Uani d . 1 . .
    H H4A 0.7065 0.0822 -0.1079 0.032 Uiso calc R 1 . .
    C C5 0.6861(4) 0.1789(3) -0.0855(2) 0.0303(12) Uani d . 1 . .
    H H5A 0.7378 0.1965 -0.1050 0.036 Uiso calc R 1 . .
    C C6 0.6287(4) 0.2218(3) -0.0549(2) 0.0250(11) Uani d . 1 . .
    H H6A 0.6424 0.2679 -0.0538 0.030 Uiso calc R 1 . .
    C C7 0.4436(3) 0.3220(2) -0.03952(18) 0.0156(9) Uani d . 1 . .
    C C8 0.3745(3) 0.3076(3) -0.09188(19) 0.0226(10) Uani d . 1 . .
    H H8A 0.3503 0.2638 -0.0991 0.027 Uiso calc R 1 . .
    C C9 0.3421(4) 0.3579(3) -0.1327(2) 0.0262(11) Uani d . 1 . .
    H H9A 0.2968 0.3477 -0.1673 0.031 Uiso calc R 1 . .
    C C10 0.3765(4) 0.4235(3) -0.1224(2) 0.0291(12) Uani d . 1 . .
    H H10A 0.3531 0.4574 -0.1496 0.035 Uiso calc R 1 . .
    C C11 0.4460(4) 0.4384(3) -0.0714(2) 0.0250(11) Uani d . 1 . .
    H H11A 0.4706 0.4822 -0.0649 0.030 Uiso calc R 1 . .
    C C12 0.4791(3) 0.3878(2) -0.02999(19) 0.0193(10) Uani d . 1 . .
    H H12A 0.5252 0.3981 0.0043 0.023 Uiso calc R 1 . .
    C C13 0.5760(3) 0.2904(2) 0.07033(18) 0.0151(9) Uani d . 1 . .
    H H13A 0.6342 0.3028 0.0506 0.018 Uiso calc R 1 . .
    H H13B 0.5500 0.3312 0.0865 0.018 Uiso calc R 1 . .
    C C14 0.6133(3) 0.2414(2) 0.12239(18) 0.0150(9) Uani d . 1 . .
    H H14A 0.6870 0.2470 0.1343 0.018 Uiso calc R 1 . .
    H H14B 0.6011 0.1953 0.1084 0.018 Uiso calc R 1 . .
    C C15 0.6075(3) 0.3335(2) 0.21966(17) 0.0136(9) Uani d . 1 . .
    C C16 0.5496(3) 0.3908(2) 0.22665(19) 0.0197(10) Uani d . 1 . .
    H H16A 0.4783 0.3895 0.2156 0.024 Uiso calc R 1 . .
    C C17 0.5960(4) 0.4502(2) 0.2499(2) 0.0218(10) Uani d . 1 . .
    H H17A 0.5562 0.4882 0.2543 0.026 Uiso calc R 1 . .
    C C18 0.7018(4) 0.4523(2) 0.2664(2) 0.0214(10) Uani d . 1 . .
    H H18A 0.7333 0.4920 0.2818 0.026 Uiso calc R 1 . .
    C C19 0.7608(3) 0.3960(2) 0.26024(19) 0.0218(10) Uani d . 1 . .
    H H19A 0.8319 0.3977 0.2718 0.026 Uiso calc R 1 . .
    C C20 0.7143(3) 0.3364(2) 0.23677(19) 0.0197(10) Uani d . 1 . .
    H H20A 0.7545 0.2985 0.2325 0.024 Uiso calc R 1 . .
    C C21 0.6075(3) 0.1921(2) 0.24149(18) 0.0135(9) Uani d . 1 . .
    C C22 0.5769(3) 0.1893(2) 0.29748(19) 0.0202(10) Uani d . 1 . .
    H H22A 0.5294 0.2206 0.3074 0.024 Uiso calc R 1 . .
    C C23 0.6159(3) 0.1407(2) 0.33913(19) 0.0212(10) Uani d . 1 . .
    H H23A 0.5939 0.1394 0.3764 0.025 Uiso calc R 1 . .
    C C24 0.6868(4) 0.0947(3) 0.3253(2) 0.0311(12) Uani d . 1 . .
    H H24A 0.7121 0.0616 0.3528 0.037 Uiso calc R 1 . .
    C C25 0.7202(5) 0.0980(3) 0.2704(2) 0.0489(18) Uani d . 1 . .
    H H25A 0.7694 0.0675 0.2611 0.059 Uiso calc R 1 . .
    C C26 0.6809(4) 0.1466(3) 0.2288(2) 0.0369(14) Uani d . 1 . .
    H H26A 0.7043 0.1485 0.1919 0.044 Uiso calc R 1 . .
    C C27 -0.0055(3) 0.1639(2) -0.02139(18) 0.0132(8) Uani d . 1 . .
    C C28 -0.0395(3) 0.0993(2) -0.0397(2) 0.0177(9) Uani d . 1 . .
    H H28A -0.0661 0.0709 -0.0129 0.021 Uiso calc R 1 . .
    C C29 -0.0341(3) 0.0772(2) -0.0971(2) 0.0188(9) Uani d . 1 . .
    H H29A -0.0577 0.0343 -0.1089 0.023 Uiso calc R 1 . .
    C C30 0.0063(3) 0.1187(2) -0.13713(19) 0.0157(9) Uani d . 1 . .
    C C31 0.0399(3) 0.1832(2) -0.12005(19) 0.0163(9) Uani d . 1 . .
    H H31A 0.0656 0.2117 -0.1471 0.020 Uiso calc R 1 . .
    C C32 0.0347(3) 0.2047(2) -0.06233(19) 0.0169(9) Uani d . 1 . .
    H H32A 0.0587 0.2476 -0.0506 0.020 Uiso calc R 1 . .
    C C33 0.0562(4) 0.1309(3) -0.2346(2) 0.0265(11) Uani d . 1 . .
    H H33A 0.0556 0.1056 -0.2709 0.040 Uiso calc R 1 . .
    H H33B 0.1262 0.1408 -0.2175 0.040 Uiso calc R 1 . .
    H H33C 0.0190 0.1723 -0.2433 0.040 Uiso calc R 1 . .
    C C34 -0.0929(3) 0.2752(2) 0.05044(18) 0.0131(8) Uani d . 1 . .
    C C35 -0.1244(3) 0.3061(2) -0.00462(19) 0.0174(9) Uani d . 1 . .
    H H35A -0.1096 0.2856 -0.0394 0.021 Uiso calc R 1 . .
    C C36 -0.1773(3) 0.3669(2) -0.00867(19) 0.0185(10) Uani d . 1 . .
    H H36A -0.1975 0.3870 -0.0459 0.022 Uiso calc R 1 . .
    C C37 -0.1999(3) 0.3977(2) 0.04264(19) 0.0168(9) Uani d . 1 . .
    C C38 -0.1715(3) 0.3668(2) 0.09850(19) 0.0168(9) Uani d . 1 . .
    H H38A -0.1889 0.3865 0.1330 0.020 Uiso calc R 1 . .
    C C39 -0.1173(3) 0.3066(2) 0.10191(19) 0.0166(9) Uani d . 1 . .
    H H39A -0.0968 0.2867 0.1391 0.020 Uiso calc R 1 . .
    C C40 -0.2656(4) 0.4963(2) -0.0106(2) 0.0249(11) Uani d . 1 . .
    H H40A -0.2926 0.5401 -0.0033 0.037 Uiso calc R 1 . .
    H H40B -0.3138 0.4728 -0.0397 0.037 Uiso calc R 1 . .
    H H40C -0.2012 0.5013 -0.0256 0.037 Uiso calc R 1 . .
    C C41 -0.0892(3) 0.1312(2) 0.09426(18) 0.0131(8) Uani d . 1 . .
    C C42 -0.0492(3) 0.0949(2) 0.14551(19) 0.0177(9) Uani d . 1 . .
    H H42A 0.0181 0.1031 0.1638 0.021 Uiso calc R 1 . .
    C C43 -0.1069(3) 0.0473(2) 0.1695(2) 0.0184(9) Uani d . 1 . .
    H H43A -0.0794 0.0245 0.2043 0.022 Uiso calc R 1 . .
    C C44 -0.2068(3) 0.0331(2) 0.14173(19) 0.0162(9) Uani d . 1 . .
    C C45 -0.2488(3) 0.0692(2) 0.09152(19) 0.0186(9) Uani d . 1 . .
    H H45A -0.3161 0.0607 0.0734 0.022 Uiso calc R 1 . .
    C C46 -0.1902(3) 0.1182(2) 0.06823(18) 0.0174(9) Uani d . 1 . .
    H H46A -0.2191 0.1427 0.0347 0.021 Uiso calc R 1 . .
    C C47 -0.3628(3) -0.0276(3) 0.1468(2) 0.0278(11) Uani d . 1 . .
    H H47A -0.3879 -0.0643 0.1683 0.042 Uiso calc R 1 . .
    H H47B -0.3711 -0.0384 0.1048 0.042 Uiso calc R 1 . .
    H H47C -0.4012 0.0126 0.1524 0.042 Uiso calc R 1 . .
    C C48 0.4032(3) 0.1360(2) 0.08991(19) 0.0171(9) Uani d . 1 . .
    C C49 0.2750(3) 0.1535(2) -0.0164(2) 0.0191(10) Uani d . 1 . .
    C C50 0.2461(3) 0.2880(2) 0.01819(18) 0.0161(9) Uani d . 1 . .
    C C51 0.3595(3) 0.3359(2) 0.12580(19) 0.0164(9) Uani d . 1 . .
    C C52 0.3433(3) 0.2911(2) 0.24342(19) 0.0154(9) Uani d . 1 . .
    C C53 0.3647(3) 0.1630(2) 0.20333(18) 0.0132(9) Uani d . 1 . .
    C C54 0.1966(3) 0.1227(2) 0.11232(19) 0.0167(9) Uani d . 1 . .
    C C55 0.1310(3) 0.2102(2) 0.1980(2) 0.0189(9) Uani d . 1 . .
    C C56 0.1434(3) 0.3135(2) 0.11644(19) 0.0167(9) Uani d . 1 . .
    Cl Cl1 0.10327(11) 0.02867(8) 0.30956(6) 0.0430(4) Uani d . 1 . .
    Cl Cl2 0.00052(16) 0.14019(7) 0.35662(7) 0.0564(5) Uani d . 1 . .
    Cl Cl3 -0.00018(13) 0.01080(9) 0.41315(10) 0.0681(6) Uani d . 1 . .
    C C57 0.0695(4) 0.0661(3) 0.3742(2) 0.0300(12) Uani d . 1 . .
    H H57A 0.1334 0.0779 0.4006 0.036 Uiso calc R 1 . .
loop_
    _atom_site_aniso_label
    _atom_site_aniso_U_11
    _atom_site_aniso_U_22
    _atom_site_aniso_U_33
    _atom_site_aniso_U_12
    _atom_site_aniso_U_13
    _atom_site_aniso_U_23
    Ru1 0.00831(15) 0.01602(18) 0.01108(15) -0.00078(13) 0.00201(12)
                                                                    -0.00159(13)
    Ru2 0.00786(14) 0.01352(17) 0.01036(15) -0.00059(13) 0.00236(11)
                                                                    -0.00060(13)
    Ru3 0.00776(15) 0.01449(18) 0.01302(16) -0.00043(13) 0.00287(12)
                                                                    -0.00031(13)
    As1 0.00888(19) 0.0150(2) 0.0132(2) -0.00037(16) 0.00234(16) 0.00067(17)
    P1 0.0102(5) 0.0199(6) 0.0097(5) -0.0008(4) 0.0026(4) 0.0000(4)
    P2 0.0093(5) 0.0161(6) 0.0102(5) -0.0001(4) 0.0016(4) -0.0008(4)
    O1 0.0218(17) 0.0224(18) 0.0243(17) 0.0062(14) 0.0037(14) 0.0004(14)
    O2 0.0264(19) 0.039(2) 0.037(2) 0.0087(16) -0.0064(16) -0.0211(18)
    O3 0.0186(16) 0.0217(18) 0.0212(16) 0.0022(14) 0.0011(13) 0.0018(14)
    O4 0.0225(17) 0.0190(17) 0.0229(17) -0.0034(14) -0.0012(14) 0.0037(14)
    O5 0.0300(19) 0.0285(19) 0.0201(17) 0.0002(15) 0.0087(14) -0.0084(15)
    O6 0.0262(18) 0.0181(18) 0.0207(16) -0.0035(14) -0.0001(14) 0.0019(14)
    O7 0.0188(16) 0.0182(18) 0.0310(18) -0.0009(13) 0.0035(14) 0.0014(14)
    O8 0.034(2) 0.035(2) 0.0195(17) -0.0052(16) 0.0118(15) -0.0001(15)
    O9 0.0166(16) 0.0200(19) 0.042(2) 0.0042(14) 0.0095(15) -0.0027(16)
    O10 0.0163(15) 0.0230(17) 0.0185(15) -0.0035(13) 0.0070(13) -0.0067(13)
    O11 0.0237(17) 0.0217(18) 0.0208(16) 0.0103(14) 0.0082(13) 0.0040(14)
    O12 0.0116(15) 0.0227(18) 0.0271(17) -0.0014(13) 0.0048(13) 0.0060(14)
    C1 0.011(2) 0.026(3) 0.0108(19) 0.0017(18) 0.0022(16) -0.0015(18)
    C2 0.010(2) 0.032(3) 0.019(2) 0.0001(19) 0.0027(17) -0.008(2)
    C3 0.020(2) 0.033(3) 0.026(3) 0.003(2) -0.001(2) -0.012(2)
    C4 0.016(2) 0.047(3) 0.018(2) 0.008(2) 0.0053(19) -0.011(2)
    C5 0.018(2) 0.055(4) 0.021(2) 0.005(2) 0.0088(19) 0.000(2)
    C6 0.023(2) 0.032(3) 0.020(2) 0.001(2) 0.0025(19) 0.000(2)
    C7 0.012(2) 0.027(3) 0.0095(19) 0.0023(18) 0.0073(16) 0.0045(17)
    C8 0.018(2) 0.036(3) 0.014(2) -0.004(2) 0.0049(18) 0.003(2)
    C9 0.020(2) 0.048(3) 0.012(2) 0.002(2) 0.0048(18) 0.007(2)
    C10 0.027(3) 0.040(3) 0.023(2) 0.017(2) 0.011(2) 0.013(2)
    C11 0.032(3) 0.023(3) 0.023(2) 0.006(2) 0.014(2) 0.005(2)
    C12 0.019(2) 0.025(3) 0.015(2) 0.0044(19) 0.0082(18) 0.0017(19)
    C13 0.0114(19) 0.021(2) 0.0140(19) -0.0030(17) 0.0044(16) 0.0026(18)
    C14 0.0113(19) 0.021(2) 0.0127(19) -0.0003(17) 0.0009(16) -0.0006(17)
    C15 0.014(2) 0.018(2) 0.0087(18) -0.0061(17) 0.0017(16) -0.0009(16)
    C16 0.018(2) 0.022(2) 0.019(2) -0.0064(19) 0.0013(18) 0.0018(19)
    C17 0.024(2) 0.018(2) 0.023(2) -0.0043(19) 0.0020(19) -0.0013(19)
    C18 0.023(2) 0.023(3) 0.019(2) -0.010(2) 0.0051(19) -0.0025(19)
    C19 0.012(2) 0.035(3) 0.019(2) -0.010(2) 0.0041(18) -0.002(2)
    C20 0.016(2) 0.026(3) 0.018(2) -0.0036(19) 0.0050(18) -0.0011(19)
    C21 0.014(2) 0.015(2) 0.0119(19) -0.0012(16) 0.0018(16) -0.0004(16)
    C22 0.015(2) 0.029(3) 0.018(2) 0.0029(19) 0.0063(18) -0.0003(19)
    C23 0.017(2) 0.036(3) 0.012(2) -0.001(2) 0.0052(17) 0.0026(19)
    C24 0.047(3) 0.028(3) 0.017(2) 0.013(2) 0.000(2) 0.004(2)
    C25 0.073(4) 0.055(4) 0.021(3) 0.049(4) 0.012(3) 0.004(3)
    C26 0.053(4) 0.047(4) 0.012(2) 0.032(3) 0.011(2) 0.003(2)
    C27 0.0091(19) 0.017(2) 0.0137(19) 0.0009(16) 0.0021(15) -0.0001(17)
    C28 0.013(2) 0.017(2) 0.025(2) -0.0036(17) 0.0081(18) 0.0014(19)
    C29 0.016(2) 0.015(2) 0.027(2) -0.0031(18) 0.0082(18) -0.0078(19)
    C30 0.0090(19) 0.021(2) 0.018(2) 0.0044(17) 0.0028(16) -0.0031(18)
    C31 0.012(2) 0.021(2) 0.017(2) -0.0001(17) 0.0035(16) 0.0046(18)
    C32 0.013(2) 0.016(2) 0.020(2) -0.0030(17) -0.0011(17) 0.0002(18)
    C33 0.030(3) 0.035(3) 0.016(2) -0.008(2) 0.009(2) -0.003(2)
    C34 0.0088(19) 0.015(2) 0.016(2) -0.0014(16) 0.0039(15) -0.0017(17)
    C35 0.016(2) 0.023(2) 0.014(2) 0.0028(18) 0.0043(17) -0.0040(18)
    C36 0.021(2) 0.020(2) 0.013(2) 0.0050(19) 0.0017(18) 0.0024(18)
    C37 0.014(2) 0.014(2) 0.022(2) 0.0006(17) 0.0013(17) 0.0020(18)
    C38 0.015(2) 0.021(2) 0.016(2) 0.0015(18) 0.0067(17) -0.0018(18)
    C39 0.011(2) 0.025(2) 0.014(2) -0.0022(17) 0.0038(16) 0.0034(18)
    C40 0.032(3) 0.024(3) 0.021(2) 0.010(2) 0.012(2) 0.007(2)
    C41 0.0095(19) 0.018(2) 0.014(2) -0.0001(16) 0.0084(16) -0.0024(17)
    C42 0.014(2) 0.020(2) 0.018(2) 0.0023(18) -0.0010(17) 0.0021(18)
    C43 0.017(2) 0.019(2) 0.019(2) 0.0028(18) 0.0026(18) 0.0022(19)
    C44 0.016(2) 0.014(2) 0.021(2) 0.0002(17) 0.0088(17) -0.0032(18)
    C45 0.012(2) 0.023(2) 0.021(2) -0.0016(18) 0.0022(17) 0.0000(19)
    C46 0.017(2) 0.023(2) 0.011(2) 0.0025(18) 0.0010(17) 0.0016(18)
    C47 0.014(2) 0.027(3) 0.042(3) -0.002(2) 0.006(2) 0.009(2)
    C48 0.013(2) 0.025(3) 0.013(2) -0.0073(18) 0.0011(17) -0.0018(18)
    C49 0.014(2) 0.022(2) 0.020(2) 0.0030(18) -0.0014(18) -0.0025(19)
    C50 0.0107(19) 0.024(2) 0.014(2) -0.0072(18) 0.0034(16) -0.0024(19)
    C51 0.0063(19) 0.025(3) 0.017(2) -0.0029(17) 0.0010(16) -0.0033(19)
    C52 0.011(2) 0.018(2) 0.018(2) 0.0008(17) 0.0053(16) 0.0014(18)
    C53 0.0087(19) 0.017(2) 0.014(2) 0.0003(16) 0.0028(16) -0.0058(18)
    C54 0.009(2) 0.023(3) 0.017(2) -0.0014(17) -0.0006(16) 0.0041(18)
    C55 0.014(2) 0.017(2) 0.027(2) 0.0002(18) 0.0047(18) -0.003(2)
    C56 0.0084(19) 0.024(3) 0.019(2) -0.0026(17) 0.0041(16) -0.0015(19)
    Cl1 0.0401(8) 0.0504(9) 0.0371(7) 0.0130(7) 0.0012(6) -0.0164(7)
    Cl2 0.1012(14) 0.0258(8) 0.0519(9) 0.0151(8) 0.0433(10) 0.0064(7)
    Cl3 0.0499(10) 0.0429(10) 0.1242(17) 0.0157(8) 0.0542(11) 0.0373(10)
    C57 0.027(3) 0.035(3) 0.030(3) -0.009(2) 0.012(2) -0.005(2)
_geom_special_details
;
All e.s.d.'s (except the e.s.d. in the dihedral angle between two l.s. planes)
are estimated using the full covariance matrix. The cell e.s.d.'s are taken
into account individually in the estimation of e.s.d.'s in distances, angles
and torsion angles; correlations between e.s.d.'s in cell parameters are only
used when they are defined by crystal symmetry. An approximate (isotropic)
treatment of cell e.s.d.'s is used for estimating e.s.d.'s involving l.s.
planes.
;
loop_
    _geom_bond_atom_site_label_1
    _geom_bond_atom_site_label_2
    _geom_bond_site_symmetry_2
    _geom_bond_distance
    _geom_bond_publ_flag
    Ru1 C49 . 1.899(4) ?
    Ru1 C48 . 1.926(5) ?
    Ru1 C50 . 1.945(5) ?
    Ru1 P1 . 2.3291(11) ?
    Ru1 Ru2 . 2.8439(4) ?
    Ru1 Ru3 . 2.8694(5) ?
    Ru2 C52 . 1.886(4) ?
    Ru2 C51 . 1.922(5) ?
    Ru2 C53 . 1.932(4) ?
    Ru2 P2 . 2.3225(11) ?
    Ru2 Ru3 . 2.8221(4) ?
    Ru3 C55 . 1.875(5) ?
    Ru3 C54 . 1.924(5) ?
    Ru3 C56 . 1.935(5) ?
    Ru3 As1 . 2.4558(5) ?
    As1 C41 . 1.942(4) ?
    As1 C27 . 1.944(4) ?
    As1 C34 . 1.946(4) ?
    P1 C7 . 1.827(4) ?
    P1 C1 . 1.836(5) ?
    P1 C13 . 1.845(4) ?
    P2 C21 . 1.828(4) ?
    P2 C14 . 1.837(4) ?
    P2 C15 . 1.837(4) ?
    O1 C48 . 1.146(5) ?
    O2 C49 . 1.141(5) ?
    O3 C50 . 1.144(5) ?
    O4 C51 . 1.157(5) ?
    O5 C52 . 1.149(5) ?
    O6 C53 . 1.148(5) ?
    O7 C54 . 1.152(5) ?
    O8 C55 . 1.155(5) ?
    O9 C56 . 1.147(5) ?
    O10 C30 . 1.373(5) ?
    O10 C33 . 1.419(5) ?
    O11 C37 . 1.372(5) ?
    O11 C40 . 1.432(5) ?
    O12 C44 . 1.367(5) ?
    O12 C47 . 1.430(5) ?
    C1 C2 . 1.382(6) ?
    C1 C6 . 1.415(6) ?
    C2 C3 . 1.393(6) ?
    C2 H2A . 0.9300 ?
    C3 C4 . 1.373(7) ?
    C3 H3A . 0.9300 ?
    C4 C5 . 1.375(8) ?
    C4 H4A . 0.9300 ?
    C5 C6 . 1.386(7) ?
    C5 H5A . 0.9300 ?
    C6 H6A . 0.9300 ?
    C7 C12 . 1.389(6) ?
    C7 C8 . 1.405(6) ?
    C8 C9 . 1.378(7) ?
    C8 H8A . 0.9300 ?
    C9 C10 . 1.382(7) ?
    C9 H9A . 0.9300 ?
    C10 C11 . 1.387(7) ?
    C10 H10A . 0.9300 ?
    C11 C12 . 1.394(6) ?
    C11 H11A . 0.9300 ?
    C12 H12A . 0.9300 ?
    C13 C14 . 1.545(6) ?
    C13 H13A . 0.9700 ?
    C13 H13B . 0.9700 ?
    C14 H14A . 0.9700 ?
    C14 H14B . 0.9700 ?
    C15 C16 . 1.387(6) ?
    C15 C20 . 1.396(6) ?
    C16 C17 . 1.390(6) ?
    C16 H16A . 0.9300 ?
    C17 C18 . 1.381(6) ?
    C17 H17A . 0.9300 ?
    C18 C19 . 1.376(7) ?
    C18 H18A . 0.9300 ?
    C19 C20 . 1.396(6) ?
    C19 H19A . 0.9300 ?
    C20 H20A . 0.9300 ?
    C21 C26 . 1.380(6) ?
    C21 C22 . 1.383(6) ?
    C22 C23 . 1.387(6) ?
    C22 H22A . 0.9300 ?
    C23 C24 . 1.371(7) ?
    C23 H23A . 0.9300 ?
    C24 C25 . 1.377(7) ?
    C24 H24A . 0.9300 ?
    C25 C26 . 1.387(7) ?
    C25 H25A . 0.9300 ?
    C26 H26A . 0.9300 ?
    C27 C32 . 1.390(6) ?
    C27 C28 . 1.397(6) ?
    C28 C29 . 1.378(6) ?
    C28 H28A . 0.9300 ?
    C29 C30 . 1.384(6) ?
    C29 H29A . 0.9300 ?
    C30 C31 . 1.388(6) ?
    C31 C32 . 1.381(6) ?
    C31 H31A . 0.9300 ?
    C32 H32A . 0.9300 ?
    C33 H33A . 0.9600 ?
    C33 H33B . 0.9600 ?
    C33 H33C . 0.9600 ?
    C34 C35 . 1.391(6) ?
    C34 C39 . 1.397(6) ?
    C35 C36 . 1.386(6) ?
    C35 H35A . 0.9300 ?
    C36 C37 . 1.380(6) ?
    C36 H36A . 0.9300 ?
    C37 C38 . 1.400(6) ?
    C38 C39 . 1.384(6) ?
    C38 H38A . 0.9300 ?
    C39 H39A . 0.9300 ?
    C40 H40A . 0.9600 ?
    C40 H40B . 0.9600 ?
    C40 H40C . 0.9600 ?
    C41 C46 . 1.389(6) ?
    C41 C42 . 1.395(6) ?
    C42 C43 . 1.370(6) ?
    C42 H42A . 0.9300 ?
    C43 C44 . 1.393(6) ?
    C43 H43A . 0.9300 ?
    C44 C45 . 1.381(6) ?
    C45 C46 . 1.389(6) ?
    C45 H45A . 0.9300 ?
    C46 H46A . 0.9300 ?
    C47 H47A . 0.9600 ?
    C47 H47B . 0.9600 ?
    C47 H47C . 0.9600 ?
    Cl1 C57 . 1.751(5) ?
    Cl2 C57 . 1.737(6) ?
    Cl3 C57 . 1.746(5) ?
    C57 H57A . 0.9800 ?
loop_
    _geom_angle_atom_site_label_1
    _geom_angle_atom_site_label_2
    _geom_angle_atom_site_label_3
    _geom_angle_site_symmetry_1
    _geom_angle_site_symmetry_3
    _geom_angle
    _geom_angle_publ_flag
    C49 Ru1 C48 . . 91.33(18) ?
    C49 Ru1 C50 . . 94.22(18) ?
    C48 Ru1 C50 . . 171.82(18) ?
    C49 Ru1 P1 . . 100.57(14) ?
    C48 Ru1 P1 . . 93.20(13) ?
    C50 Ru1 P1 . . 91.67(13) ?
    C49 Ru1 Ru2 . . 156.51(14) ?
    C48 Ru1 Ru2 . . 75.81(13) ?
    C50 Ru1 Ru2 . . 96.90(12) ?
    P1 Ru1 Ru2 . . 99.71(3) ?
    C49 Ru1 Ru3 . . 104.31(14) ?
    C48 Ru1 Ru3 . . 97.61(13) ?
    C50 Ru1 Ru3 . . 75.21(12) ?
    P1 Ru1 Ru3 . . 152.54(3) ?
    Ru2 Ru1 Ru3 . . 59.199(11) ?
    C52 Ru2 C51 . . 96.26(18) ?
    C52 Ru2 C53 . . 90.92(18) ?
    C51 Ru2 C53 . . 170.33(17) ?
    C52 Ru2 P2 . . 98.79(13) ?
    C51 Ru2 P2 . . 93.15(12) ?
    C53 Ru2 P2 . . 92.13(12) ?
    C52 Ru2 Ru3 . . 99.71(12) ?
    C51 Ru2 Ru3 . . 91.50(12) ?
    C53 Ru2 Ru3 . . 80.89(11) ?
    P2 Ru2 Ru3 . . 160.31(3) ?
    C52 Ru2 Ru1 . . 158.34(12) ?
    C51 Ru2 Ru1 . . 76.13(13) ?
    C53 Ru2 Ru1 . . 94.86(12) ?
    P2 Ru2 Ru1 . . 101.83(3) ?
    Ru3 Ru2 Ru1 . . 60.850(11) ?
    C55 Ru3 C54 . . 96.09(19) ?
    C55 Ru3 C56 . . 93.41(19) ?
    C54 Ru3 C56 . . 170.41(19) ?
    C55 Ru3 As1 . . 100.39(13) ?
    C54 Ru3 As1 . . 88.34(12) ?
    C56 Ru3 As1 . . 91.27(12) ?
    C55 Ru3 Ru2 . . 89.58(13) ?
    C54 Ru3 Ru2 . . 94.72(12) ?
    C56 Ru3 Ru2 . . 83.98(12) ?
    As1 Ru3 Ru2 . . 169.216(19) ?
    C55 Ru3 Ru1 . . 145.84(13) ?
    C54 Ru3 Ru1 . . 73.39(13) ?
    C56 Ru3 Ru1 . . 97.89(13) ?
    As1 Ru3 Ru1 . . 111.410(17) ?
    Ru2 Ru3 Ru1 . . 59.951(11) ?
    C41 As1 C27 . . 103.39(17) ?
    C41 As1 C34 . . 101.75(17) ?
    C27 As1 C34 . . 103.68(17) ?
    C41 As1 Ru3 . . 114.73(12) ?
    C27 As1 Ru3 . . 117.48(12) ?
    C34 As1 Ru3 . . 113.92(12) ?
    C7 P1 C1 . . 102.4(2) ?
    C7 P1 C13 . . 102.9(2) ?
    C1 P1 C13 . . 101.18(19) ?
    C7 P1 Ru1 . . 112.81(14) ?
    C1 P1 Ru1 . . 117.63(15) ?
    C13 P1 Ru1 . . 117.75(14) ?
    C21 P2 C14 . . 103.13(19) ?
    C21 P2 C15 . . 101.82(18) ?
    C14 P2 C15 . . 102.47(19) ?
    C21 P2 Ru2 . . 114.83(14) ?
    C14 P2 Ru2 . . 116.38(13) ?
    C15 P2 Ru2 . . 116.16(14) ?
    C30 O10 C33 . . 118.5(3) ?
    C37 O11 C40 . . 116.4(3) ?
    C44 O12 C47 . . 117.4(3) ?
    C2 C1 C6 . . 117.8(4) ?
    C2 C1 P1 . . 122.7(3) ?
    C6 C1 P1 . . 119.5(4) ?
    C1 C2 C3 . . 121.2(4) ?
    C1 C2 H2A . . 119.4 ?
    C3 C2 H2A . . 119.4 ?
    C4 C3 C2 . . 120.2(5) ?
    C4 C3 H3A . . 119.9 ?
    C2 C3 H3A . . 119.9 ?
    C3 C4 C5 . . 119.9(5) ?
    C3 C4 H4A . . 120.1 ?
    C5 C4 H4A . . 120.1 ?
    C4 C5 C6 . . 120.7(5) ?
    C4 C5 H5A . . 119.7 ?
    C6 C5 H5A . . 119.7 ?
    C5 C6 C1 . . 120.2(5) ?
    C5 C6 H6A . . 119.9 ?
    C1 C6 H6A . . 119.9 ?
    C12 C7 C8 . . 118.6(4) ?
    C12 C7 P1 . . 124.0(3) ?
    C8 C7 P1 . . 117.3(4) ?
    C9 C8 C7 . . 120.6(5) ?
    C9 C8 H8A . . 119.7 ?
    C7 C8 H8A . . 119.7 ?
    C8 C9 C10 . . 120.5(4) ?
    C8 C9 H9A . . 119.8 ?
    C10 C9 H9A . . 119.8 ?
    C9 C10 C11 . . 119.7(4) ?
    C9 C10 H10A . . 120.2 ?
    C11 C10 H10A . . 120.2 ?
    C10 C11 C12 . . 120.1(5) ?
    C10 C11 H11A . . 119.9 ?
    C12 C11 H11A . . 119.9 ?
    C7 C12 C11 . . 120.5(4) ?
    C7 C12 H12A . . 119.8 ?
    C11 C12 H12A . . 119.8 ?
    C14 C13 P1 . . 112.5(3) ?
    C14 C13 H13A . . 109.1 ?
    P1 C13 H13A . . 109.1 ?
    C14 C13 H13B . . 109.1 ?
    P1 C13 H13B . . 109.1 ?
    H13A C13 H13B . . 107.8 ?
    C13 C14 P2 . . 112.8(3) ?
    C13 C14 H14A . . 109.0 ?
    P2 C14 H14A . . 109.0 ?
    C13 C14 H14B . . 109.0 ?
    P2 C14 H14B . . 109.0 ?
    H14A C14 H14B . . 107.8 ?
    C16 C15 C20 . . 118.6(4) ?
    C16 C15 P2 . . 121.9(3) ?
    C20 C15 P2 . . 119.5(3) ?
    C15 C16 C17 . . 121.2(4) ?
    C15 C16 H16A . . 119.4 ?
    C17 C16 H16A . . 119.4 ?
    C18 C17 C16 . . 119.5(5) ?
    C18 C17 H17A . . 120.2 ?
    C16 C17 H17A . . 120.2 ?
    C19 C18 C17 . . 120.3(4) ?
    C19 C18 H18A . . 119.9 ?
    C17 C18 H18A . . 119.9 ?
    C18 C19 C20 . . 120.2(4) ?
    C18 C19 H19A . . 119.9 ?
    C20 C19 H19A . . 119.9 ?
    C19 C20 C15 . . 120.1(4) ?
    C19 C20 H20A . . 119.9 ?
    C15 C20 H20A . . 119.9 ?
    C26 C21 C22 . . 118.1(4) ?
    C26 C21 P2 . . 123.4(3) ?
    C22 C21 P2 . . 118.5(3) ?
    C21 C22 C23 . . 121.2(4) ?
    C21 C22 H22A . . 119.4 ?
    C23 C22 H22A . . 119.4 ?
    C24 C23 C22 . . 120.0(4) ?
    C24 C23 H23A . . 120.0 ?
    C22 C23 H23A . . 120.0 ?
    C23 C24 C25 . . 119.5(5) ?
    C23 C24 H24A . . 120.3 ?
    C25 C24 H24A . . 120.3 ?
    C24 C25 C26 . . 120.4(5) ?
    C24 C25 H25A . . 119.8 ?
    C26 C25 H25A . . 119.8 ?
    C21 C26 C25 . . 120.8(5) ?
    C21 C26 H26A . . 119.6 ?
    C25 C26 H26A . . 119.6 ?
    C32 C27 C28 . . 118.2(4) ?
    C32 C27 As1 . . 119.1(3) ?
    C28 C27 As1 . . 122.6(3) ?
    C29 C28 C27 . . 120.5(4) ?
    C29 C28 H28A . . 119.7 ?
    C27 C28 H28A . . 119.7 ?
    C28 C29 C30 . . 120.3(4) ?
    C28 C29 H29A . . 119.9 ?
    C30 C29 H29A . . 119.9 ?
    O10 C30 C29 . . 116.2(4) ?
    O10 C30 C31 . . 123.6(4) ?
    C29 C30 C31 . . 120.1(4) ?
    C32 C31 C30 . . 119.1(4) ?
    C32 C31 H31A . . 120.4 ?
    C30 C31 H31A . . 120.4 ?
    C31 C32 C27 . . 121.7(4) ?
    C31 C32 H32A . . 119.2 ?
    C27 C32 H32A . . 119.2 ?
    O10 C33 H33A . . 109.5 ?
    O10 C33 H33B . . 109.5 ?
    H33A C33 H33B . . 109.5 ?
    O10 C33 H33C . . 109.5 ?
    H33A C33 H33C . . 109.5 ?
    H33B C33 H33C . . 109.5 ?
    C35 C34 C39 . . 118.2(4) ?
    C35 C34 As1 . . 123.1(3) ?
    C39 C34 As1 . . 118.3(3) ?
    C36 C35 C34 . . 121.3(4) ?
    C36 C35 H35A . . 119.3 ?
    C34 C35 H35A . . 119.3 ?
    C37 C36 C35 . . 119.8(4) ?
    C37 C36 H36A . . 120.1 ?
    C35 C36 H36A . . 120.1 ?
    O11 C37 C36 . . 124.9(4) ?
    O11 C37 C38 . . 115.1(4) ?
    C36 C37 C38 . . 120.0(4) ?
    C39 C38 C37 . . 119.4(4) ?
    C39 C38 H38A . . 120.3 ?
    C37 C38 H38A . . 120.3 ?
    C38 C39 C34 . . 121.2(4) ?
    C38 C39 H39A . . 119.4 ?
    C34 C39 H39A . . 119.4 ?
    O11 C40 H40A . . 109.5 ?
    O11 C40 H40B . . 109.5 ?
    H40A C40 H40B . . 109.5 ?
    O11 C40 H40C . . 109.5 ?
    H40A C40 H40C . . 109.5 ?
    H40B C40 H40C . . 109.5 ?
    C46 C41 C42 . . 118.0(4) ?
    C46 C41 As1 . . 121.8(3) ?
    C42 C41 As1 . . 120.2(3) ?
    C43 C42 C41 . . 121.4(4) ?
    C43 C42 H42A . . 119.3 ?
    C41 C42 H42A . . 119.3 ?
    C42 C43 C44 . . 119.9(4) ?
    C42 C43 H43A . . 120.0 ?
    C44 C43 H43A . . 120.0 ?
    O12 C44 C45 . . 125.5(4) ?
    O12 C44 C43 . . 114.8(4) ?
    C45 C44 C43 . . 119.7(4) ?
    C44 C45 C46 . . 119.8(4) ?
    C44 C45 H45A . . 120.1 ?
    C46 C45 H45A . . 120.1 ?
    C45 C46 C41 . . 121.0(4) ?
    C45 C46 H46A . . 119.5 ?
    C41 C46 H46A . . 119.5 ?
    O12 C47 H47A . . 109.5 ?
    O12 C47 H47B . . 109.5 ?
    H47A C47 H47B . . 109.5 ?
    O12 C47 H47C . . 109.5 ?
    H47A C47 H47C . . 109.5 ?
    H47B C47 H47C . . 109.5 ?
    O1 C48 Ru1 . . 172.1(4) ?
    O2 C49 Ru1 . . 174.1(4) ?
    O3 C50 Ru1 . . 172.3(4) ?
    O4 C51 Ru2 . . 173.3(4) ?
    O5 C52 Ru2 . . 179.4(4) ?
    O6 C53 Ru2 . . 175.5(4) ?
    O7 C54 Ru3 . . 172.7(4) ?
    O8 C55 Ru3 . . 175.9(4) ?
    O9 C56 Ru3 . . 175.4(4) ?
    Cl2 C57 Cl3 . . 110.5(3) ?
    Cl2 C57 Cl1 . . 110.9(3) ?
    Cl3 C57 Cl1 . . 111.8(3) ?
    Cl2 C57 H57A . . 107.8 ?
    Cl3 C57 H57A . . 107.8 ?
    Cl1 C57 H57A . . 107.8 ?
loop_
    _geom_torsion_atom_site_label_1
    _geom_torsion_atom_site_label_2
    _geom_torsion_atom_site_label_3
    _geom_torsion_atom_site_label_4
    _geom_torsion_site_symmetry_1
    _geom_torsion_site_symmetry_2
    _geom_torsion_site_symmetry_3
    _geom_torsion_site_symmetry_4
    _geom_torsion
    _geom_torsion_publ_flag
    C49 Ru1 Ru2 C52 . . . . -77.7(5) ?
    C48 Ru1 Ru2 C52 . . . . -136.2(4) ?
    C50 Ru1 Ru2 C52 . . . . 40.0(4) ?
    P1 Ru1 Ru2 C52 . . . . 132.9(4) ?
    Ru3 Ru1 Ru2 C52 . . . . -28.2(4) ?
    C49 Ru1 Ru2 C51 . . . . -149.2(4) ?
    C48 Ru1 Ru2 C51 . . . . 152.25(18) ?
    C50 Ru1 Ru2 C51 . . . . -31.51(17) ?
    P1 Ru1 Ru2 C51 . . . . 61.39(13) ?
    Ru3 Ru1 Ru2 C51 . . . . -99.70(12) ?
    C49 Ru1 Ru2 C53 . . . . 27.2(3) ?
    C48 Ru1 Ru2 C53 . . . . -31.31(18) ?
    C50 Ru1 Ru2 C53 . . . . 144.93(17) ?
    P1 Ru1 Ru2 C53 . . . . -122.17(12) ?
    Ru3 Ru1 Ru2 C53 . . . . 76.74(12) ?
    C49 Ru1 Ru2 P2 . . . . 120.5(3) ?
    C48 Ru1 Ru2 P2 . . . . 61.90(13) ?
    C50 Ru1 Ru2 P2 . . . . -121.86(12) ?
    P1 Ru1 Ru2 P2 . . . . -28.97(4) ?
    Ru3 Ru1 Ru2 P2 . . . . 169.94(3) ?
    C49 Ru1 Ru2 Ru3 . . . . -49.5(3) ?
    C48 Ru1 Ru2 Ru3 . . . . -108.05(13) ?
    C50 Ru1 Ru2 Ru3 . . . . 68.19(12) ?
    P1 Ru1 Ru2 Ru3 . . . . 161.09(3) ?
    C52 Ru2 Ru3 C55 . . . . -26.39(19) ?
    C51 Ru2 Ru3 C55 . . . . -123.00(19) ?
    C53 Ru2 Ru3 C55 . . . . 62.98(18) ?
    P2 Ru2 Ru3 C55 . . . . 133.32(16) ?
    Ru1 Ru2 Ru3 C55 . . . . 163.80(14) ?
    C52 Ru2 Ru3 C54 . . . . -122.47(19) ?
    C51 Ru2 Ru3 C54 . . . . 140.92(19) ?
    C53 Ru2 Ru3 C54 . . . . -33.09(18) ?
    P2 Ru2 Ru3 C54 . . . . 37.25(16) ?
    Ru1 Ru2 Ru3 C54 . . . . 67.73(13) ?
    C52 Ru2 Ru3 C56 . . . . 67.08(18) ?
    C51 Ru2 Ru3 C56 . . . . -29.53(18) ?
    C53 Ru2 Ru3 C56 . . . . 156.45(18) ?
    P2 Ru2 Ru3 C56 . . . . -133.21(16) ?
    Ru1 Ru2 Ru3 C56 . . . . -102.73(13) ?
    C52 Ru2 Ru3 As1 . . . . 131.37(17) ?
    C51 Ru2 Ru3 As1 . . . . 34.76(17) ?
    C53 Ru2 Ru3 As1 . . . . -139.26(16) ?
    P2 Ru2 Ru3 As1 . . . . -68.92(15) ?
    Ru1 Ru2 Ru3 As1 . . . . -38.44(10) ?
    C52 Ru2 Ru3 Ru1 . . . . 169.81(13) ?
    C51 Ru2 Ru3 Ru1 . . . . 73.20(13) ?
    C53 Ru2 Ru3 Ru1 . . . . -100.82(12) ?
    P2 Ru2 Ru3 Ru1 . . . . -30.47(9) ?
    C49 Ru1 Ru3 C55 . . . . 132.0(3) ?
    C48 Ru1 Ru3 C55 . . . . 38.6(3) ?
    C50 Ru1 Ru3 C55 . . . . -137.4(3) ?
    P1 Ru1 Ru3 C55 . . . . -73.6(3) ?
    Ru2 Ru1 Ru3 C55 . . . . -29.8(2) ?
    C49 Ru1 Ru3 C54 . . . . 56.01(18) ?
    C48 Ru1 Ru3 C54 . . . . -37.34(17) ?
    C50 Ru1 Ru3 C54 . . . . 146.65(17) ?
    P1 Ru1 Ru3 C54 . . . . -149.61(14) ?
    Ru2 Ru1 Ru3 C54 . . . . -105.77(12) ?
    C49 Ru1 Ru3 C56 . . . . -119.90(18) ?
    C48 Ru1 Ru3 C56 . . . . 146.75(17) ?
    C50 Ru1 Ru3 C56 . . . . -29.26(17) ?
    P1 Ru1 Ru3 C56 . . . . 34.48(14) ?
    Ru2 Ru1 Ru3 C56 . . . . 78.32(12) ?
    C49 Ru1 Ru3 As1 . . . . -25.40(14) ?
    C48 Ru1 Ru3 As1 . . . . -118.75(12) ?
    C50 Ru1 Ru3 As1 . . . . 65.24(12) ?
    P1 Ru1 Ru3 As1 . . . . 128.98(6) ?
    Ru2 Ru1 Ru3 As1 . . . . 172.82(2) ?
    C49 Ru1 Ru3 Ru2 . . . . 161.77(14) ?
    C48 Ru1 Ru3 Ru2 . . . . 68.43(12) ?
    C50 Ru1 Ru3 Ru2 . . . . -107.58(12) ?
    P1 Ru1 Ru3 Ru2 . . . . -43.85(6) ?
    C55 Ru3 As1 C41 . . . . -35.50(19) ?
    C54 Ru3 As1 C41 . . . . 60.39(19) ?
    C56 Ru3 As1 C41 . . . . -129.19(19) ?
    Ru2 Ru3 As1 C41 . . . . 167.14(16) ?
    Ru1 Ru3 As1 C41 . . . . 131.82(13) ?
    C55 Ru3 As1 C27 . . . . -157.3(2) ?
    C54 Ru3 As1 C27 . . . . -61.41(19) ?
    C56 Ru3 As1 C27 . . . . 109.00(19) ?
    Ru2 Ru3 As1 C27 . . . . 45.33(18) ?
    Ru1 Ru3 As1 C27 . . . . 10.02(14) ?
    C55 Ru3 As1 C34 . . . . 81.22(19) ?
    C54 Ru3 As1 C34 . . . . 177.11(19) ?
    C56 Ru3 As1 C34 . . . . -12.48(19) ?
    Ru2 Ru3 As1 C34 . . . . -76.15(17) ?
    Ru1 Ru3 As1 C34 . . . . -111.46(14) ?
    C49 Ru1 P1 C7 . . . . 79.4(2) ?
    C48 Ru1 P1 C7 . . . . 171.4(2) ?
    C50 Ru1 P1 C7 . . . . -15.2(2) ?
    Ru2 Ru1 P1 C7 . . . . -112.51(16) ?
    Ru3 Ru1 P1 C7 . . . . -75.37(17) ?
    C49 Ru1 P1 C1 . . . . -39.4(2) ?
    C48 Ru1 P1 C1 . . . . 52.53(19) ?
    C50 Ru1 P1 C1 . . . . -134.04(19) ?
    Ru2 Ru1 P1 C1 . . . . 128.67(15) ?
    Ru3 Ru1 P1 C1 . . . . 165.80(14) ?
    C49 Ru1 P1 C13 . . . . -160.9(2) ?
    C48 Ru1 P1 C13 . . . . -69.0(2) ?
    C50 Ru1 P1 C13 . . . . 104.4(2) ?
    Ru2 Ru1 P1 C13 . . . . 7.16(17) ?
    Ru3 Ru1 P1 C13 . . . . 44.29(19) ?
    C52 Ru2 P2 C21 . . . . 73.6(2) ?
    C51 Ru2 P2 C21 . . . . 170.4(2) ?
    C53 Ru2 P2 C21 . . . . -17.69(19) ?
    Ru3 Ru2 P2 C21 . . . . -86.20(18) ?
    Ru1 Ru2 P2 C21 . . . . -113.11(15) ?
    C52 Ru2 P2 C14 . . . . -165.8(2) ?
    C51 Ru2 P2 C14 . . . . -69.0(2) ?
    C53 Ru2 P2 C14 . . . . 102.9(2) ?
    Ru3 Ru2 P2 C14 . . . . 34.4(2) ?
    Ru1 Ru2 P2 C14 . . . . 7.48(16) ?
    C52 Ru2 P2 C15 . . . . -45.0(2) ?
    C51 Ru2 P2 C15 . . . . 51.8(2) ?
    C53 Ru2 P2 C15 . . . . -136.30(19) ?
    Ru3 Ru2 P2 C15 . . . . 155.19(15) ?
    Ru1 Ru2 P2 C15 . . . . 128.28(15) ?
    C7 P1 C1 C2 . . . . -133.3(4) ?
    C13 P1 C1 C2 . . . . 120.7(4) ?
    Ru1 P1 C1 C2 . . . . -9.1(4) ?
    C7 P1 C1 C6 . . . . 46.2(4) ?
    C13 P1 C1 C6 . . . . -59.8(4) ?
    Ru1 P1 C1 C6 . . . . 170.4(3) ?
    C6 C1 C2 C3 . . . . 1.0(6) ?
    P1 C1 C2 C3 . . . . -179.5(3) ?
    C1 C2 C3 C4 . . . . -1.1(7) ?
    C2 C3 C4 C5 . . . . 0.4(7) ?
    C3 C4 C5 C6 . . . . 0.4(7) ?
    C4 C5 C6 C1 . . . . -0.4(7) ?
    C2 C1 C6 C5 . . . . -0.2(6) ?
    P1 C1 C6 C5 . . . . -179.8(3) ?
    C1 P1 C7 C12 . . . . -115.5(4) ?
    C13 P1 C7 C12 . . . . -10.8(4) ?
    Ru1 P1 C7 C12 . . . . 117.1(4) ?
    C1 P1 C7 C8 . . . . 69.0(4) ?
    C13 P1 C7 C8 . . . . 173.7(3) ?
    Ru1 P1 C7 C8 . . . . -58.3(4) ?
    C12 C7 C8 C9 . . . . -0.4(7) ?
    P1 C7 C8 C9 . . . . 175.3(4) ?
    C7 C8 C9 C10 . . . . -0.5(7) ?
    C8 C9 C10 C11 . . . . 1.5(7) ?
    C9 C10 C11 C12 . . . . -1.5(7) ?
    C8 C7 C12 C11 . . . . 0.4(6) ?
    P1 C7 C12 C11 . . . . -175.0(3) ?
    C10 C11 C12 C7 . . . . 0.6(7) ?
    C7 P1 C13 C14 . . . . 178.7(3) ?
    C1 P1 C13 C14 . . . . -75.7(3) ?
    Ru1 P1 C13 C14 . . . . 54.0(3) ?
    P1 C13 C14 P2 . . . . -95.4(3) ?
    C21 P2 C14 C13 . . . . -179.3(3) ?
    C15 P2 C14 C13 . . . . -73.8(3) ?
    Ru2 P2 C14 C13 . . . . 54.1(3) ?
    C21 P2 C15 C16 . . . . -132.4(4) ?
    C14 P2 C15 C16 . . . . 121.1(4) ?
    Ru2 P2 C15 C16 . . . . -6.9(4) ?
    C21 P2 C15 C20 . . . . 48.3(4) ?
    C14 P2 C15 C20 . . . . -58.2(4) ?
    Ru2 P2 C15 C20 . . . . 173.8(3) ?
    C20 C15 C16 C17 . . . . 0.3(6) ?
    P2 C15 C16 C17 . . . . -179.0(3) ?
    C15 C16 C17 C18 . . . . 0.0(7) ?
    C16 C17 C18 C19 . . . . -0.4(7) ?
    C17 C18 C19 C20 . . . . 0.6(7) ?
    C18 C19 C20 C15 . . . . -0.3(7) ?
    C16 C15 C20 C19 . . . . -0.1(6) ?
    P2 C15 C20 C19 . . . . 179.1(3) ?
    C14 P2 C21 C26 . . . . -2.0(5) ?
    C15 P2 C21 C26 . . . . -108.0(4) ?
    Ru2 P2 C21 C26 . . . . 125.6(4) ?
    C14 P2 C21 C22 . . . . 178.7(3) ?
    C15 P2 C21 C22 . . . . 72.7(4) ?
    Ru2 P2 C21 C22 . . . . -53.7(4) ?
    C26 C21 C22 C23 . . . . -2.3(7) ?
    P2 C21 C22 C23 . . . . 177.1(3) ?
    C21 C22 C23 C24 . . . . 0.6(7) ?
    C22 C23 C24 C25 . . . . 1.2(8) ?
    C23 C24 C25 C26 . . . . -1.4(10) ?
    C22 C21 C26 C25 . . . . 2.1(8) ?
    P2 C21 C26 C25 . . . . -177.2(5) ?
    C24 C25 C26 C21 . . . . -0.4(10) ?
    C41 As1 C27 C32 . . . . 169.6(3) ?
    C34 As1 C27 C32 . . . . 63.8(3) ?
    Ru3 As1 C27 C32 . . . . -62.9(3) ?
    C41 As1 C27 C28 . . . . -14.7(4) ?
    C34 As1 C27 C28 . . . . -120.5(3) ?
    Ru3 As1 C27 C28 . . . . 112.8(3) ?
    C32 C27 C28 C29 . . . . -0.7(6) ?
    As1 C27 C28 C29 . . . . -176.4(3) ?
    C27 C28 C29 C30 . . . . 0.7(6) ?
    C33 O10 C30 C29 . . . . -175.5(4) ?
    C33 O10 C30 C31 . . . . 5.6(6) ?
    C28 C29 C30 O10 . . . . 179.9(4) ?
    C28 C29 C30 C31 . . . . -1.2(6) ?
    O10 C30 C31 C32 . . . . -179.6(4) ?
    C29 C30 C31 C32 . . . . 1.5(6) ?
    C30 C31 C32 C27 . . . . -1.5(6) ?
    C28 C27 C32 C31 . . . . 1.0(6) ?
    As1 C27 C32 C31 . . . . 176.9(3) ?
    C41 As1 C34 C35 . . . . -121.1(4) ?
    C27 As1 C34 C35 . . . . -14.0(4) ?
    Ru3 As1 C34 C35 . . . . 114.8(3) ?
    C41 As1 C34 C39 . . . . 66.1(3) ?
    C27 As1 C34 C39 . . . . 173.2(3) ?
    Ru3 As1 C34 C39 . . . . -58.0(3) ?
    C39 C34 C35 C36 . . . . 0.9(6) ?
    As1 C34 C35 C36 . . . . -171.9(3) ?
    C34 C35 C36 C37 . . . . -0.2(7) ?
    C40 O11 C37 C36 . . . . -8.9(6) ?
    C40 O11 C37 C38 . . . . 170.9(4) ?
    C35 C36 C37 O11 . . . . 178.3(4) ?
    C35 C36 C37 C38 . . . . -1.5(7) ?
    O11 C37 C38 C39 . . . . -177.3(4) ?
    C36 C37 C38 C39 . . . . 2.4(6) ?
    C37 C38 C39 C34 . . . . -1.8(6) ?
    C35 C34 C39 C38 . . . . 0.1(6) ?
    As1 C34 C39 C38 . . . . 173.3(3) ?
    C27 As1 C41 C46 . . . . -56.4(4) ?
    C34 As1 C41 C46 . . . . 50.9(4) ?
    Ru3 As1 C41 C46 . . . . 174.4(3) ?
    C27 As1 C41 C42 . . . . 122.2(4) ?
    C34 As1 C41 C42 . . . . -130.5(3) ?
    Ru3 As1 C41 C42 . . . . -7.0(4) ?
    C46 C41 C42 C43 . . . . 0.5(7) ?
    As1 C41 C42 C43 . . . . -178.1(3) ?
    C41 C42 C43 C44 . . . . 1.7(7) ?
    C47 O12 C44 C45 . . . . -6.5(6) ?
    C47 O12 C44 C43 . . . . 172.5(4) ?
    C42 C43 C44 O12 . . . . 178.2(4) ?
    C42 C43 C44 C45 . . . . -2.7(7) ?
    O12 C44 C45 C46 . . . . -179.5(4) ?
    C43 C44 C45 C46 . . . . 1.5(7) ?
    C44 C45 C46 C41 . . . . 0.7(7) ?
    C42 C41 C46 C45 . . . . -1.7(6) ?
    As1 C41 C46 C45 . . . . 176.8(3) ?
loop_
    _geom_hbond_atom_site_label_D
    _geom_hbond_atom_site_label_H
    _geom_hbond_atom_site_label_A
    _geom_hbond_site_symmetry_A
    _geom_hbond_distance_DH
    _geom_hbond_distance_HA
    _geom_hbond_distance_DA
    _geom_hbond_angle_DHA
    _geom_hbond_publ_flag
    C19 H19A O10 4_666 0.93 2.34 3.269(5) 176 yes
    C43 H43A O10 3_555 0.93 2.52 3.065(5) 118 yes
    C47 H47C O1 1_455 0.96 2.56 3.400(6) 146 yes
    C13 H13A Cg1 1_655 0.97 2.96 3.856(4) 155 yes
    C23 H23A Cg2 4_555 0.93 2.73 3.467(4) 137 yes
    C46 H46A Cg3 1_455 0.93 2.83 3.623(4) 145 yes
