# Supplementary material for: [μ-Bis(diphenyl­phosphan­yl)ethane-1:2κ2 P:P′]nona­carbonyl-1κ3 C,2κ3 C,3κ3 C-[tris­(4-(meth­oxy­phen­yl)arsane-3κAs]-triangulo-triruthenium(0) chloro­form monosolvate
Source: Acta Crystallogr Sect E Struct Rep Online. 2011 Jan 15;67(Pt 2):m175–6. doi: 10.1107/S160053681100047X (PMC3051462; doi:10.1107/S160053681100047X)
Supplement: Supplementary file 2 [file e-67-0m175-Isup2.hkl]

# 
# h,k,l, Fc-squared, Fo-squared, sigma(Fo-squared) and status flag 
# 
data_I
_shelx_title ' iak78m in P2(1)/c (100K)' 
_shelx_refln_list_code          4 
_shelx_F_calc_maximum      648.25 
_exptl_crystal_F_000      2920.00 
_reflns_d_resolution_high  0.7084 
 
loop_ 
 _symmetry_equiv_pos_as_xyz 
 'x, y, z' 
 '-x, y+1/2, -z+1/2' 
 '-x, -y, -z' 
 'x, -y-1/2, z-1/2' 
 
_cell_length_a    13.1097 
_cell_length_b    19.8034 
_cell_length_c    22.5603 
_cell_angle_alpha  90.000 
_cell_angle_beta   98.689 
_cell_angle_gamma  90.000 
 
_shelx_F_squared_multiplier     1.000 
 
loop_ 
 _refln_index_h 
 _refln_index_k 
 _refln_index_l 
 _refln_F_squared_calc 
 _refln_F_squared_meas 
 _refln_F_squared_sigma 
 _refln_observed_status 
   2   0   0     8419.38     8721.28    128.46 o 
   3   0   0   194195.98   209645.98   2327.20 o 
   4   0   0    20230.19    23611.92    323.03 o 
   5   0   0    73319.70    79353.19    937.12 o 
   6   0   0   140149.70   141156.81   1626.14 o 
   7   0   0     2251.05     2649.92    120.40 o 
   8   0   0    28500.77    28619.29    491.96 o 
   9   0   0    25043.12    24696.53    561.75 o 
  10   0   0     1201.28     1204.80    223.16 o 
  11   0   0    51499.67    49637.92    977.57 o 
  12   0   0     6614.71     7046.12    355.95 o 
  13   0   0    13453.86    13008.13    637.26 o 
  14   0   0     2883.66     3235.77    413.26 o 
  15   0   0      167.22       55.94    716.86 o 
  16   0   0     6377.92     7796.69   1256.54 o 
  17   0   0      229.17      660.13    877.40 o 
  18   0   0     6154.10     4113.23   1187.31 o 
   1   1   0   145391.30   155693.16   1814.48 o 
   2   1   0     8177.68     9077.15     95.75 o 
   3   1   0     2480.70     2211.36     63.05 o 
   4   1   0    10276.09    12173.65    308.07 o 
   5   1   0   165151.19   175566.67   1401.91 o 
   6   1   0    18386.41    18652.24    209.38 o 
   7   1   0    23267.39    24666.36    366.69 o 
   8   1   0     8239.95     9060.81    162.47 o 
   9   1   0    29173.44    30291.61    456.48 o 
  10   1   0     8134.21     8052.17    229.90 o 
  11   1   0    11284.13    11097.50    281.51 o 
  12   1   0      297.15      239.19    107.58 o 
  13   1   0      991.35     1610.15    230.33 o 
  14   1   0       88.50      435.31    262.52 o 
  15   1   0       30.86     -170.50    508.73 o 
  16   1   0     4116.86     3437.93    711.44 o 
  17   1   0       25.02     -580.50    580.50 o 
  18   1   0     9976.66    10281.35   1067.25 o 
   0   2   0   420224.16   404008.91   6625.61 o 
   1   2   0    50029.21    51785.35    391.64 o 
   2   2   0     3968.60     3907.72     57.77 o 
   3   2   0    15605.20    16338.06    154.95 o 
   4   2   0   104282.33   111330.79    816.77 o 
   5   2   0     7732.12     8146.45    111.62 o 
   6   2   0   138327.77   141263.41   1093.42 o 
   7   2   0       13.43       50.64     47.41 o 
   8   2   0      645.09      865.55     69.11 o 
   9   2   0      286.78      207.44     84.40 o 
  10   2   0     9388.64     9330.46    306.66 o 
  11   2   0     8942.54     8664.22    228.68 o 
  12   2   0     2242.99     2583.75    200.47 o 
  13   2   0    13870.66    13791.06    464.99 o 
  14   2   0      488.02      822.67    473.63 o 
  15   2   0      592.94      494.59    296.91 o 
  16   2   0     1098.53     1235.76    609.47 o 
  17   2   0        9.33     -308.39   1050.80 o 
  18   2   0     5944.03     4267.51   1345.26 o 
   1   3   0   150778.64   158947.33   1223.58 o 
   2   3   0     1334.93     1289.83     42.84 o 
   3   3   0     9005.79     8870.52    104.37 o 
   4   3   0     7430.74     8190.46    108.30 o 
   5   3   0    59421.35    60479.93    474.40 o 
   6   3   0     8035.17     8001.07    125.24 o 
   7   3   0    26526.82    28440.85    294.83 o 
   8   3   0      862.53      891.77     69.32 o 
   9   3   0     4047.30     4092.56    204.47 o 
  10   3   0     6021.94     5635.41    183.84 o 
  11   3   0     5112.85     5501.26    225.98 o 
  12   3   0     3874.91     3870.91    303.89 o 
  13   3   0     7847.52     8044.52    641.92 o 
  14   3   0      337.60      597.01    295.32 o 
  15   3   0      595.21      715.29    308.35 o 
  16   3   0     5731.15     4944.81    771.99 o 
  17   3   0      222.65      574.70    614.48 o 
  18   3   0     7115.95     7878.28   1435.33 o 
   0   4   0    13769.16    13052.16    182.81 o 
   1   4   0    15435.29    15825.86    156.50 o 
   2   4   0      270.44      294.74     42.32 o 
   3   4   0       84.45       84.71     38.01 o 
   4   4   0    37792.09    38823.25    306.89 o 
   5   4   0     1613.67     2097.53     67.69 o 
   6   4   0     6250.79     5827.42    109.59 o 
   7   4   0      542.20      535.56     68.20 o 
   8   4   0     7018.32     6992.44    158.17 o 
   9   4   0        0.21      -76.96     79.34 o 
  10   4   0     5373.80     5193.51    179.40 o 
  11   4   0     9877.41     9580.50    237.57 o 
  12   4   0      706.50      536.35    220.98 o 
  13   4   0     6756.58     6856.72    360.72 o 
  14   4   0      725.19     1099.12    320.23 o 
  15   4   0     4541.75     4242.21    447.64 o 
  16   4   0      286.39      154.10    593.56 o 
  17   4   0      466.42      527.01    749.34 o 
  18   4   0      752.08      953.74    962.76 o 
   1   5   0    20335.12    19945.96    199.01 o 
   2   5   0     1500.62     1540.48     67.66 o 
   3   5   0     9821.90    10076.65    120.98 o 
   4   5   0      585.60      652.82     47.18 o 
   5   5   0    42368.82    41932.75    352.88 o 
   6   5   0     3572.81     3610.50    117.52 o 
   7   5   0     3418.44     3533.81    143.24 o 
   8   5   0     1186.30     1239.05     89.47 o 
   9   5   0     4022.48     4101.20    156.60 o 
  10   5   0    16161.36    15932.27    294.91 o 
  11   5   0      103.88       45.24    100.75 o 
  12   5   0       25.22      610.14    183.46 o 
  13   5   0     1394.77     1308.42    214.70 o 
  14   5   0     5188.69     5345.38    466.88 o 
  15   5   0        0.04      430.13    312.46 o 
  16   5   0     2653.67     2890.58    432.46 o 
  17   5   0     1208.06      718.10    905.54 o 
   0   6   0    18201.89    18241.62    285.49 o 
   1   6   0    69679.87    68646.87    522.64 o 
   2   6   0      102.81      235.39     58.11 o 
   3   6   0    10332.28    10904.45    130.40 o 
   4   6   0    17900.63    17999.99    179.80 o 
   5   6   0       91.68       37.56     44.57 o 
   6   6   0        3.29      -56.61     56.61 o 
   7   6   0    30328.24    30781.29    342.41 o 
   8   6   0      750.98      764.21    103.11 o 
   9   6   0     9138.44     9233.07    244.73 o 
  10   6   0    20000.02    19382.91    371.16 o 
  11   6   0     2798.37     2739.63    202.95 o 
  12   6   0    10579.64    10496.91    416.10 o 
  13   6   0     1408.93     1664.86    235.49 o 
  14   6   0     1562.82     2320.03    365.43 o 
  15   6   0     7964.04     7875.08    573.13 o 
  16   6   0        4.52      203.06    920.86 o 
  17   6   0      161.14     -822.28    847.40 o 
   1   7   0      567.32      501.07     63.11 o 
   2   7   0    24942.30    24812.66    244.49 o 
   3   7   0     2496.24     2680.98     82.97 o 
   4   7   0      951.30      839.55     60.54 o 
   5   7   0     5480.75     5386.87    104.55 o 
   6   7   0     6094.21     5909.98    117.52 o 
   7   7   0     9952.22    10180.97    180.01 o 
   8   7   0      494.57      283.73     97.36 o 
   9   7   0    12357.44    12134.35    291.39 o 
  10   7   0    10270.85     9876.72    268.54 o 
  11   7   0     5119.18     5268.20    303.55 o 
  12   7   0       78.10      356.56    190.60 o 
  13   7   0      728.53      799.10    217.47 o 
  14   7   0     1697.65     2110.67    371.73 o 
  15   7   0     1856.83     2313.18    467.09 o 
  16   7   0     3720.42     3651.65   1072.10 o 
  17   7   0     9950.47     8912.10   1504.46 o 
   0   8   0     5404.53     5369.95    161.69 o 
   1   8   0    23211.20    22172.95    231.18 o 
   2   8   0      691.30      642.55     67.10 o 
   3   8   0     2808.70     3493.85    122.36 o 
   4   8   0     2051.94     1858.25     78.17 o 
   5   8   0      737.17      742.62     64.41 o 
   6   8   0      323.91      258.15     61.04 o 
   7   8   0    28120.51    28995.88    345.17 o 
   8   8   0     7539.70     7358.22    188.47 o 
   9   8   0    12596.45    12884.50    250.62 o 
  10   8   0     6756.86     6525.45    398.25 o 
  11   8   0    18559.23    16844.19    523.97 o 
  12   8   0    14597.15    15130.88    493.47 o 
  13   8   0      219.26      514.05    202.50 o 
  14   8   0       54.89      601.73    370.16 o 
  15   8   0     5070.87     5287.55    609.15 o 
  16   8   0        8.26      598.15    446.71 o 
  17   8   0       43.11     1128.88    424.62 o 
   1   9   0       40.20      100.68     67.90 o 
   2   9   0     4432.42     4488.40    119.20 o 
   3   9   0     9935.11     9425.89    155.25 o 
   4   9   0     2074.39     2092.00     90.21 o 
   5   9   0      556.59      412.02     61.52 o 
   6   9   0     8810.43     8344.90    177.13 o 
   7   9   0    29658.21    29894.80    363.22 o 
   8   9   0      107.40      137.09     98.35 o 
   9   9   0    13657.73    13334.03    261.37 o 
  10   9   0     6107.13     6120.40    323.98 o 
  11   9   0    13812.12    13386.15    450.41 o 
  12   9   0     2914.96     3336.40    500.76 o 
  13   9   0     4778.99     5057.06    433.49 o 
  14   9   0       46.43      392.20    373.15 o 
  15   9   0     1738.73     2310.90    502.75 o 
  16   9   0     6768.66     6382.18    684.94 o 
  17   9   0    12090.30    12973.78    862.09 o 
   0  10   0    31599.82    33936.70    486.50 o 
   1  10   0    45838.63    45022.38    449.70 o 
   2  10   0      313.03      455.35     83.25 o 
   3  10   0     7048.10     7276.27    177.04 o 
   4  10   0    13128.58    13384.70    204.11 o 
   5  10   0      462.48      567.97     95.69 o 
   6  10   0    33196.94    31806.60    378.41 o 
   7  10   0    29115.83    27899.10    354.75 o 
   8  10   0     2655.46     2833.46    149.02 o 
   9  10   0    18943.02    17095.47    298.05 o 
  10  10   0      398.33      263.46    151.69 o 
  11  10   0     6537.26     6731.65    401.26 o 
  12  10   0    44719.69    42863.86   1611.87 o 
  13  10   0       30.15      515.72    189.07 o 
  14  10   0      673.46      823.78    418.64 o 
  15  10   0     8109.28     7904.13   1409.07 o 
  16  10   0       45.05      939.29    434.38 o 
  17  10   0       39.44      670.51    918.19 o 
   1  11   0     8633.74     8796.32    393.55 o 
   2  11   0     4884.37     4611.26    153.34 o 
   3  11   0     2474.94     2758.64    126.15 o 
   4  11   0     8475.14     8415.99    188.47 o 
   5  11   0     5950.55     6132.38    184.35 o 
   6  11   0    17172.66    16979.98    287.87 o 
   7  11   0     9109.15     9188.79    260.55 o 
   8  11   0     1299.21     1191.40    129.70 o 
   9  11   0     2579.04     2754.86    185.97 o 
  10  11   0    11060.92    11085.96    478.55 o 
  11  11   0    16468.47    16113.10    577.44 o 
  12  11   0     2296.50     2373.76    309.73 o 
  13  11   0    23521.16    22198.97    790.51 o 
  14  11   0      497.78      638.77    450.66 o 
  15  11   0     1979.81     1830.02    689.75 o 
  16  11   0     2137.52     2174.42    641.70 o 
   0  12   0    27344.60    27274.86    491.93 o 
   1  12   0    38851.30    39000.05    446.71 o 
   2  12   0    11206.02    11349.94    223.01 o 
   3  12   0     3257.54     3584.52    144.90 o 
   4  12   0     2434.33     2517.49    135.61 o 
   5  12   0     2946.75     3146.09    147.67 o 
   6  12   0    20820.68    19644.01    319.70 o 
   7  12   0     9451.78     9267.19    237.92 o 
   8  12   0     7627.91     7579.72    299.90 o 
   9  12   0     8699.96     8492.82    383.44 o 
  10  12   0     1163.63     1245.56    262.91 o 
  11  12   0     8048.94     8369.26    456.59 o 
  12  12   0    50229.05    45435.08   1907.98 o 
  13  12   0      283.86      486.79    399.93 o 
  14  12   0     6487.39     7561.70    732.98 o 
  15  12   0     3559.57     3412.08   1430.10 o 
  16  12   0     1234.48      787.39    940.15 o 
   1  13   0     8100.22     8062.21    205.88 o 
   2  13   0     9546.62     9513.04    221.15 o 
   3  13   0     6157.96     6170.02    190.51 o 
   4  13   0       56.64      161.21    114.58 o 
   5  13   0     2589.71     2527.19    147.89 o 
   6  13   0     8840.47     7993.00    216.78 o 
   7  13   0    32297.75    31909.54    528.86 o 
   8  13   0     4178.49     4327.36    241.61 o 
   9  13   0    10911.41    10174.92    474.54 o 
  10  13   0    15875.34    14791.56    608.69 o 
  11  13   0    16156.61    15178.84    586.75 o 
  12  13   0     5432.00     5440.46    730.72 o 
  13  13   0    11030.42    12259.48    806.13 o 
  14  13   0     2928.46     2632.99    530.70 o 
  15  13   0     2053.28     2485.94    554.20 o 
  16  13   0     4952.03     5266.44    709.95 o 
   0  14   0      212.92      185.00    175.40 o 
   1  14   0    29317.52    28946.93    386.24 o 
   2  14   0     7502.89     7139.27    211.10 o 
   3  14   0      266.41      111.66    123.47 o 
   4  14   0       12.62     -121.50    121.50 o 
   5  14   0      277.84      237.62    141.03 o 
   6  14   0    14987.58    14165.82    295.96 o 
   7  14   0    15046.45    15146.43    349.15 o 
   8  14   0    15495.59    13884.72    373.16 o 
   9  14   0       23.92      272.89    231.74 o 
  10  14   0        1.42      378.07    248.51 o 
  11  14   0     8758.21     9181.29    711.53 o 
  12  14   0    45302.07    44866.35   1462.36 o 
  13  14   0       75.02      956.43    439.18 o 
  14  14   0     5324.60     5527.72    686.19 o 
  15  14   0     1373.15     1770.64    510.03 o 
   1  15   0    10424.18    10261.80    245.95 o 
   2  15   0    11768.80    11909.88    259.58 o 
   3  15   0     2548.88     2667.07    228.03 o 
   4  15   0     1181.89     1283.76    148.21 o 
   5  15   0     1033.71     1130.15    153.53 o 
   6  15   0    13381.69    13062.97    305.26 o 
   7  15   0    14758.92    13396.52    330.64 o 
   8  15   0     2261.14     2223.73    306.47 o 
   9  15   0     5639.10     5537.68    442.10 o 
  10  15   0     5829.64     5718.47    602.09 o 
  11  15   0    13316.49    12571.21    899.03 o 
  12  15   0       59.46      572.84    444.69 o 
  13  15   0    18673.47    19471.63    995.72 o 
  14  15   0       28.35      793.43   1127.65 o 
  15  15   0     1223.39     1221.16    520.73 o 
   0  16   0     2130.31     2050.74    231.51 o 
   1  16   0     5352.33     4929.68    201.93 o 
   2  16   0    23033.79    24032.93    370.78 o 
   3  16   0     3742.95     4059.08    237.39 o 
   4  16   0     1688.56     1649.70    167.58 o 
   5  16   0     6657.47     7011.13    321.33 o 
   6  16   0     2097.52     2296.69    180.57 o 
   7  16   0      965.91     1163.53    237.15 o 
   8  16   0    17560.73    16856.60    624.58 o 
   9  16   0     1094.73     1389.93    453.56 o 
  10  16   0      722.68      899.16    409.26 o 
  11  16   0     8681.82     8583.90    760.36 o 
  12  16   0    14504.91    13007.95    846.46 o 
  13  16   0     1463.49     2815.97    572.16 o 
  14  16   0     4244.56     3535.29   1133.82 o 
   1  17   0      233.12      -25.25    157.20 o 
   2  17   0     8427.43     9109.64    285.89 o 
   3  17   0      912.18      688.81    163.17 o 
   4  17   0     4233.21     3823.10    256.04 o 
   5  17   0     1969.56     1766.27    218.29 o 
   6  17   0     5063.79     5354.80    302.63 o 
   7  17   0    14017.26    13081.65    463.75 o 
   8  17   0     2610.01     2671.83    517.00 o 
   9  17   0     1446.99      859.07    448.19 o 
  10  17   0     1411.86     1074.31    666.79 o 
  11  17   0     8442.54     9118.92   1048.15 o 
  12  17   0       12.85      540.23    562.36 o 
  13  17   0     9821.36     9923.27    905.52 o 
  14  17   0      561.80      163.94    656.42 o 
   0  18   0    11231.90    11023.28    438.51 o 
   1  18   0      134.73      121.97    157.49 o 
   2  18   0    27349.03    26906.02    736.88 o 
   3  18   0    15002.39    14899.92    343.05 o 
   4  18   0      125.41      265.18    177.87 o 
   5  18   0     3114.42     3323.14    282.87 o 
   6  18   0       16.08      252.77    218.57 o 
   7  18   0        8.18      467.98    411.10 o 
   8  18   0    14922.49    13756.24    814.89 o 
   9  18   0     5056.74     5227.60    629.68 o 
  10  18   0     1406.09     1141.69    464.33 o 
  11  18   0     3663.13     4719.22    667.55 o 
  12  18   0     6040.25     6250.44    744.17 o 
  13  18   0     1009.34      884.50    524.84 o 
   1  19   0     1568.61     1505.02    333.09 o 
   2  19   0     9963.71     9943.85    401.93 o 
   3  19   0     1146.40     1433.38    260.43 o 
   4  19   0     4580.62     4469.19    313.56 o 
   5  19   0     1203.20     1212.92    235.06 o 
   6  19   0     1186.82     1009.13    358.72 o 
   7  19   0     3996.32     3695.56    668.01 o 
   8  19   0     3417.56     3584.83    602.92 o 
   9  19   0     2503.89     2637.18    542.59 o 
  10  19   0     1448.46     1386.40    647.56 o 
  11  19   0     2281.82     2159.06    605.55 o 
  12  19   0       16.73      227.66    548.57 o 
  13  19   0     1859.61     1546.03    564.90 o 
   0  20   0    16524.32    17622.04    975.16 o 
   1  20   0     4142.05     4758.60    336.71 o 
   2  20   0     5909.95     6702.05    373.35 o 
   3  20   0    21031.89    21723.05   1010.63 o 
   4  20   0     1002.33     1440.58    484.28 o 
   5  20   0     1199.30     1858.46    429.83 o 
   6  20   0     2016.25     2120.31    619.11 o 
   7  20   0        7.95      351.44    530.62 o 
   8  20   0     8531.30     9712.80    956.80 o 
   9  20   0     3829.57     3642.04    635.99 o 
  10  20   0       77.30      825.27    477.84 o 
  11  20   0     2268.97     2173.81    567.28 o 
  12  20   0     2122.40     2434.89    600.52 o 
   1  21   0     4263.35     4672.55    397.13 o 
   2  21   0     8793.96     9692.96    499.31 o 
   3  21   0      281.01      703.63    354.95 o 
   4  21   0     3948.58     4246.87    389.77 o 
   5  21   0     3664.59     4181.37    478.89 o 
   6  21   0     4958.59     5485.83    818.52 o 
   7  21   0      312.32     1454.59    595.73 o 
   8  21   0     5236.97     5183.57    854.29 o 
   9  21   0     2126.31     1732.76    663.50 o 
  10  21   0     1954.57     2678.28    679.56 o 
  11  21   0      296.15      749.76    489.86 o 
  12  21   0        2.03     -164.22    872.14 o 
   0  22   0    16775.78    18202.86   1177.09 o 
   1  22   0     7958.10    10005.88    683.90 o 
   2  22   0       49.97      521.95    380.95 o 
   3  22   0     5441.45     6349.37    451.75 o 
   4  22   0     1008.74     2131.93    473.86 o 
   5  22   0      200.83      192.03    537.42 o 
   6  22   0     2902.25     3023.11    714.71 o 
   7  22   0     5445.93     5407.41    856.89 o 
   8  22   0     2608.82     3492.70    788.39 o 
   9  22   0     2306.80     3245.22    765.14 o 
  10  22   0      870.20     2207.99    699.38 o 
  11  22   0     2708.03     2944.12    748.12 o 
   1  23   0    11622.42    12997.89    752.12 o 
   2  23   0     5237.63     7010.92    696.69 o 
   3  23   0     1472.96     2419.04    603.16 o 
   4  23   0     4149.44     5034.08    839.11 o 
   5  23   0     9562.75    11638.62   1058.78 o 
   6  23   0     2213.57     3479.44    765.92 o 
   7  23   0       10.33       64.52    579.56 o 
   8  23   0     3406.57     3487.60    772.59 o 
   9  23   0     1531.67     2486.87    733.97 o 
  10  23   0      638.82     1663.99    657.51 o 
   0  24   0    14556.42    17201.63   1192.68 o 
   1  24   0     5899.29     9114.31    721.19 o 
   2  24   0     1057.31     3422.87   1883.69 o 
   3  24   0     1176.09     2799.45    718.89 o 
   4  24   0     4800.75     4449.57    815.93 o 
   5  24   0       90.03      714.47    624.31 o 
   6  24   0     3498.01     3943.05    809.84 o 
   7  24   0     1699.52     1454.64    656.69 o 
   8  24   0        5.78     2988.01    747.52 o 
   9  24   0       46.52     1493.36    655.95 o 
   1  25   0     7165.62     8701.05    859.14 o 
   2  25   0     2010.86     3292.64    790.04 o 
   3  25   0      180.60     1804.97    670.23 o 
   4  25   0      212.33      443.53    592.97 o 
   5  25   0     5884.03     6334.67    944.67 o 
   6  25   0      897.71     1601.02    715.27 o 
   7  25   0     1389.69     1447.69    659.24 o 
   8  25   0     1381.77     1334.29    679.90 o 
   0  26   0    13239.33    16510.94   1225.93 o 
   1  26   0     3249.46     4865.65   1126.88 o 
   2  26   0     1246.15     2915.68    739.74 o 
   3  26   0       61.47      770.29    606.35 o 
   4  26   0     5711.46     7276.25    989.10 o 
   5  26   0      193.34      761.85    596.29 o 
   6  26   0     3166.68     4223.76    869.55 o 
   1  27   0     9340.00     9659.09   1086.25 o 
   2  27   0     1056.89     2411.33    734.99 o 
   3  27   0     1933.48     3601.12    805.40 o 
   4  27   0      334.52      406.12    583.40 o 
 -18   1   1      567.39      395.70    652.90 o 
 -17   1   1     1218.70      719.54    636.93 o 
 -16   1   1      445.92      135.85    551.41 o 
 -15   1   1      218.45     1049.52    561.79 o 
 -14   1   1       43.52      388.44    262.22 o 
 -13   1   1      276.55      383.04    178.05 o 
 -12   1   1     1352.71     1605.16    172.65 o 
 -11   1   1      397.14      442.36    113.09 o 
 -10   1   1      281.75      221.30     94.05 o 
  -9   1   1      699.81      656.80    100.82 o 
  -8   1   1     5526.20     5674.42    188.43 o 
  -7   1   1      119.90      195.33     49.14 o 
  -6   1   1      103.85      178.17     44.56 o 
  -5   1   1      172.02      234.08     44.02 o 
  -4   1   1     1315.39     1448.76     57.31 o 
  -3   1   1    26751.63    27357.48    257.23 o 
  -2   1   1      177.82      219.10     21.71 o 
  -1   1   1     5529.12     5801.98    197.47 o 
   1   1   1     2686.72     2675.03     30.83 o 
   2   1   1       53.81       18.78     21.74 o 
   3   1   1      216.18      123.81     35.23 o 
   4   1   1    19685.88    23064.56    214.82 o 
   5   1   1     2935.76     3098.79    104.80 o 
   6   1   1     4539.13     4641.33    102.77 o 
   7   1   1       55.97        1.62     50.33 o 
   8   1   1      663.15      834.72     80.62 o 
   9   1   1     2212.48     2511.76    121.02 o 
  10   1   1       51.19      -80.61     92.26 o 
  11   1   1      659.29      841.04    139.23 o 
  12   1   1     1272.44     1024.42    129.16 o 
  13   1   1        4.40      184.20    184.10 o 
  14   1   1     1450.71     1455.11    237.71 o 
  15   1   1      830.12      746.87    305.03 o 
  16   1   1        6.38      178.91    614.16 o 
  17   1   1      497.21      290.00    629.19 o 
  18   1   1      166.31      143.07   1404.26 o 
 -18   2   1     1589.56     1209.77    670.01 o 
 -17   2   1      805.12     1834.30    664.10 o 
 -16   2   1        3.62      677.52    580.38 o 
 -15   2   1      685.03      937.80    529.81 o 
 -14   2   1      116.35      567.65    271.77 o 
 -13   2   1     1053.24      995.16    280.18 o 
 -12   2   1     1921.71     1786.45    181.28 o 
 -11   2   1     9520.78     9323.53    230.18 o 
 -10   2   1     1288.08     1470.56    117.08 o 
  -9   2   1     3874.12     4148.32    175.33 o 
  -8   2   1     2564.97     2926.31    117.67 o 
  -7   2   1     1332.99     1682.23     72.63 o 
  -6   2   1     5332.47     5239.76    169.01 o 
  -5   2   1    13372.68    13806.39    160.13 o 
  -4   2   1      326.98      581.33     42.04 o 
  -3   2   1    15239.52    15765.83    147.52 o 
  -2   2   1     1368.03     1453.84     42.10 o 
  -1   2   1     3781.60     3944.41     51.65 o 
   0   2   1    17266.98    17839.43    169.52 o 
   1   2   1    10469.86    11224.48    105.88 o 
   2   2   1     1356.22     1813.46     42.61 o 
   3   2   1    17404.24    18681.77    163.03 o 
   4   2   1    13151.95    14933.21    164.66 o 
   5   2   1      652.39      865.37     48.74 o 
   6   2   1      813.64      767.20     52.22 o 
   7   2   1     1368.03     1035.14     65.93 o 
   8   2   1     1008.16     1136.37     82.75 o 
   9   2   1     1763.06     1807.06    104.73 o 
  10   2   1     2134.65     2276.07    139.74 o 
  11   2   1      571.05      662.00    117.10 o 
  12   2   1      396.20      314.92    112.63 o 
  13   2   1     4443.29     4268.09    259.16 o 
  14   2   1      330.64      855.59    307.78 o 
  15   2   1      788.83     1197.18    328.38 o 
  16   2   1      188.23     1284.10    623.52 o 
  17   2   1     2469.68     2726.28    946.20 o 
  18   2   1       50.62      517.71    652.09 o 
 -18   3   1     6764.93     6504.82    915.72 o 
 -17   3   1      475.40     1333.15    668.17 o 
 -16   3   1       13.03      -85.03    542.88 o 
 -15   3   1     2255.99     2218.41    427.54 o 
 -14   3   1      175.65      243.92    264.91 o 
 -13   3   1     9504.34     9268.22    508.12 o 
 -12   3   1    24134.22    22585.80    474.81 o 
 -11   3   1       63.93      -81.14     94.94 o 
 -10   3   1       15.71      -83.43     83.43 o 
  -9   3   1     8720.20     8375.72    266.53 o 
  -8   3   1      110.30      -19.48     74.64 o 
  -7   3   1    25193.39    24886.38    267.87 o 
  -6   3   1    31375.27    31839.26    295.20 o 
  -5   3   1     2190.26     2511.77     71.39 o 
  -4   3   1     4437.96     4961.00     81.23 o 
  -3   3   1    33128.77    35303.10    282.19 o 
  -2   3   1     7019.36     7508.19     88.40 o 
  -1   3   1    52339.70    51766.55    441.61 o 
   0   3   1    71490.60    71655.16    628.63 o 
   1   3   1     4022.76     3891.64     61.76 o 
   2   3   1     5114.86     4958.83     85.66 o 
   3   3   1   111881.34   119095.74    819.05 o 
   4   3   1    71728.59    76083.59    577.50 o 
   5   3   1     9436.90     9538.18    117.72 o 
   6   3   1    45389.75    47678.18    443.23 o 
   7   3   1     6209.25     6609.75    137.38 o 
   8   3   1      206.24      153.55     69.63 o 
   9   3   1     3724.56     3649.10    128.62 o 
  10   3   1     5356.31     5354.86    185.89 o 
  11   3   1     6264.65     6203.34    204.52 o 
  12   3   1    23574.34    23164.00    433.18 o 
  13   3   1     3726.94     3671.60    279.35 o 
  14   3   1     1491.40     1980.74    357.29 o 
  15   3   1     6004.70     5341.39    478.66 o 
  16   3   1      230.21       61.91    588.61 o 
  17   3   1      821.92     1014.05    652.99 o 
  18   3   1     7905.86     6310.91   1342.30 o 
 -18   4   1     5721.91     6677.39   1332.44 o 
 -17   4   1    11327.80    10863.97   1014.58 o 
 -16   4   1      641.84     1129.13    698.89 o 
 -15   4   1     1288.54     1942.76    351.94 o 
 -14   4   1     1220.10     1653.55    329.88 o 
 -13   4   1     2004.06     2269.70    336.23 o 
 -12   4   1    18243.66    17085.23    480.90 o 
 -11   4   1     9425.93     9485.62    255.53 o 
 -10   4   1     1188.00     1267.44    113.07 o 
  -9   4   1      457.74      452.84     78.29 o 
  -8   4   1       10.25       29.82     59.69 o 
  -7   4   1       15.64      -44.47     54.12 o 
  -6   4   1    26075.43    26311.87    285.57 o 
  -5   4   1    66284.84    68136.44    554.24 o 
  -4   4   1    13634.63    14896.85    152.11 o 
  -3   4   1    13356.62    14543.63    141.93 o 
  -2   4   1     1032.13     1202.52     55.65 o 
  -1   4   1    20150.77    19704.99    204.05 o 
   0   4   1     3980.85     3618.69     74.73 o 
   1   4   1    27902.77    28883.07    228.59 o 
   2   4   1     6357.94     6570.92     98.53 o 
   3   4   1    22293.43    23316.38    202.13 o 
   4   4   1    16354.45    17357.31    171.55 o 
   5   4   1       87.05      111.35     41.35 o 
   6   4   1     4864.84     4816.54     99.86 o 
   7   4   1    41111.81    42067.50    383.38 o 
   8   4   1     2830.02     3104.67    107.60 o 
   9   4   1     4166.01     4404.51    162.85 o 
  10   4   1     1940.92     2150.55    164.93 o 
  11   4   1     5632.89     5744.18    198.67 o 
  12   4   1     3786.62     3633.66    235.65 o 
  13   4   1    20287.50    19275.35    544.16 o 
  14   4   1     2136.34     2874.71    393.59 o 
  15   4   1      702.76     1456.79    346.49 o 
  16   4   1      327.23      158.15    359.67 o 
  17   4   1     3541.19     4501.06   1236.53 o 
 -18   5   1     9966.62     9080.78   1526.24 o 
 -17   5   1     1638.71     1872.00   1008.48 o 
 -16   5   1      204.72      379.12    372.07 o 
 -15   5   1      537.84     1002.80    341.01 o 
 -14   5   1       41.72        6.12    255.11 o 
 -13   5   1    14851.00    13914.29    458.37 o 
 -12   5   1    16442.93    16642.28    713.59 o 
 -11   5   1      298.30      428.17    137.68 o 
 -10   5   1      102.49       61.09     90.81 o 
  -9   5   1      203.56      157.19     73.71 o 
  -8   5   1      390.91      391.26     77.59 o 
  -7   5   1     5976.44     6269.25    138.59 o 
  -6   5   1    45424.87    45536.59    422.12 o 
  -5   5   1     6267.68     6473.21    115.48 o 
  -4   5   1      145.27      158.21     39.37 o 
  -3   5   1    26843.97    28075.20    272.82 o 
  -2   5   1    16299.25    16630.01    190.25 o 
  -1   5   1    11080.28    10871.45    137.12 o 
   0   5   1    19362.23    19405.79    268.19 o 
   1   5   1     4388.63     4263.99     95.60 o 
   2   5   1    49933.14    51187.61    404.43 o 
   3   5   1    16565.82    17061.09    160.28 o 
   4   5   1     7026.46     7441.10    107.13 o 
   5   5   1    13366.66    14527.15    236.89 o 
   6   5   1   167501.11   171446.05   1537.26 o 
   7   5   1      357.13      381.72     74.27 o 
   8   5   1     6656.61     6880.31    147.81 o 
   9   5   1     5195.15     5168.28    175.44 o 
  10   5   1      479.20      442.90    106.39 o 
  11   5   1     1977.76     2183.57    149.56 o 
  12   5   1    22016.03    21556.96    478.40 o 
  13   5   1      489.28      401.22    185.77 o 
  14   5   1     1821.50     1533.86    348.97 o 
  15   5   1     3245.31     3636.56    441.81 o 
  16   5   1     1031.54      900.68    392.61 o 
  17   5   1     1322.42     2427.89   1074.05 o 
 -17   6   1     9463.71     7484.24   1401.66 o 
 -16   6   1       73.24       77.37    362.70 o 
 -15   6   1      271.06       51.06    288.28 o 
 -14   6   1      424.63      825.56    299.05 o 
 -13   6   1     2845.79     2890.61    285.22 o 
 -12   6   1    15308.98    14937.97    803.23 o 
 -11   6   1    17299.09    17317.03    605.27 o 
 -10   6   1     1434.71     1538.31    143.66 o 
  -9   6   1     2169.18     2240.93    150.48 o 
  -8   6   1     1634.91     1828.67    108.17 o 
  -7   6   1     6293.50     6061.79    151.33 o 
  -6   6   1    20311.19    20711.44    223.02 o 
  -5   6   1    35825.99    36015.91    300.87 o 
  -4   6   1    25306.90    27020.06    227.18 o 
  -3   6   1    35522.10    38085.13    321.03 o 
  -2   6   1        4.80        4.20     55.24 o 
  -1   6   1      112.29      108.66     57.50 o 
   0   6   1    26637.47    26021.17    223.57 o 
   1   6   1   119888.63   119800.49   1076.18 o 
   2   6   1      533.59      885.48     58.57 o 
   3   6   1    19780.21    20064.90    199.06 o 
   4   6   1     2240.13     3037.18     78.98 o 
   5   6   1    29415.30    29379.99    262.42 o 
   6   6   1      584.76      737.70     88.94 o 
   7   6   1    49432.51    51560.12    575.26 o 
   8   6   1     1747.00     1770.88    122.34 o 
   9   6   1      202.94      245.90     99.04 o 
  10   6   1     4566.10     4394.58    203.49 o 
  11   6   1     8690.42     8879.88    267.83 o 
  12   6   1     1693.61     1843.89    233.33 o 
  13   6   1    17420.80    16628.72    514.62 o 
  14   6   1     4045.06     4943.19    459.56 o 
  15   6   1      316.71      564.08    477.53 o 
  16   6   1       42.95      130.38    405.23 o 
  17   6   1     2389.37     3058.60    531.49 o 
 -17   7   1     1543.15     1338.11    930.62 o 
 -16   7   1       76.11      666.93    409.92 o 
 -15   7   1       17.02      140.36    623.11 o 
 -14   7   1      414.00      671.48    366.20 o 
 -13   7   1     6471.32     6889.16    394.61 o 
 -12   7   1    15324.05    14407.17    596.85 o 
 -11   7   1     3092.24     3278.35    260.81 o 
 -10   7   1      148.01      169.47    106.97 o 
  -9   7   1     4955.50     4632.68    227.96 o 
  -8   7   1       90.56      104.57     72.66 o 
  -7   7   1    22897.81    22496.37    276.79 o 
  -6   7   1    70782.61    71175.14    569.89 o 
  -5   7   1     2901.70     3438.50     87.64 o 
  -4   7   1     1581.71     1610.09     68.78 o 
  -3   7   1    32490.75    33784.14    308.13 o 
  -2   7   1    13809.99    13501.28    165.28 o 
  -1   7   1    89249.64    87248.59    686.78 o 
   0   7   1   130035.77   127042.16    914.20 o 
   1   7   1       13.53       21.23     56.99 o 
   2   7   1    11360.46    12137.23    158.28 o 
   3   7   1    11701.80    10891.79    141.36 o 
   4   7   1     6743.93     6763.32    111.53 o 
   5   7   1    30305.00    29694.24    269.66 o 
   6   7   1   124104.48   125787.16    958.56 o 
   7   7   1      756.83      642.32     90.54 o 
   8   7   1     5833.18     6009.13    161.72 o 
   9   7   1     5716.95     5726.68    194.93 o 
  10   7   1      200.65      266.22    123.43 o 
  11   7   1     3609.55     4241.47    269.70 o 
  12   7   1    24690.50    24704.64    619.13 o 
  13   7   1       83.95      377.23    324.84 o 
  14   7   1     4407.94     4536.84    544.25 o 
  15   7   1     2747.51     2991.65    661.87 o 
  16   7   1       13.74      541.73    382.95 o 
  17   7   1      676.98      787.16    848.43 o 
 -17   8   1     5296.52     4423.35    601.55 o 
 -16   8   1     1506.57     1693.56    481.48 o 
 -15   8   1        4.54      -34.81    365.71 o 
 -14   8   1     1592.25     1713.90    361.54 o 
 -13   8   1     2945.14     3476.01    296.25 o 
 -12   8   1     3766.86     4173.66    299.46 o 
 -11   8   1     2785.27     2810.54    515.39 o 
 -10   8   1    12741.68    12141.16    413.01 o 
  -9   8   1      338.58      361.44    112.76 o 
  -8   8   1       60.05       17.46     91.28 o 
  -7   8   1    10720.09    11347.83    221.15 o 
  -6   8   1    23863.92    24755.74    264.10 o 
  -5   8   1    18233.81    18545.61    196.34 o 
  -4   8   1     1700.14     1681.51     80.21 o 
  -3   8   1     7195.15     6769.92    132.78 o 
  -2   8   1    44074.03    43889.79    385.78 o 
  -1   8   1    35642.49    34770.69    307.50 o 
   0   8   1     5214.36     4579.79    109.20 o 
   1   8   1    19197.44    18172.01    203.77 o 
   2   8   1     1788.04     1789.29     80.30 o 
   3   8   1     2509.32     2427.26     84.01 o 
   4   8   1     3390.85     3623.69     98.41 o 
   5   8   1    23287.87    24141.29    247.17 o 
   6   8   1       99.68      -69.08     69.08 o 
   7   8   1    51730.12    52072.72    535.90 o 
   8   8   1    10787.24    10152.55    218.31 o 
   9   8   1    31536.80    30390.30    457.03 o 
  10   8   1      573.03      584.38    120.21 o 
  11   8   1     9258.04     8853.62    377.40 o 
  12   8   1     2212.23     2847.01    275.52 o 
  13   8   1    12104.84    12236.20    514.79 o 
  14   8   1       86.15      389.57    350.03 o 
  15   8   1      212.51      390.56    389.43 o 
  16   8   1      441.72      726.61    421.78 o 
  17   8   1     2467.92     3419.82    646.99 o 
 -17   9   1     5670.15     5895.36    672.06 o 
 -16   9   1     1011.90     1399.61   1119.07 o 
 -15   9   1       68.89      111.56    511.86 o 
 -14   9   1     1105.79      624.54    388.19 o 
 -13   9   1     5673.38     4866.48    461.28 o 
 -12   9   1     5546.39     4849.18    329.80 o 
 -11   9   1    11395.17    11660.18    572.45 o 
 -10   9   1     4475.29     4146.23    288.35 o 
  -9   9   1      136.22      115.77    112.99 o 
  -8   9   1     9535.06     9213.17    209.37 o 
  -7   9   1     8712.71     8658.61    256.31 o 
  -6   9   1     4363.48     4113.55    115.99 o 
  -5   9   1     5987.45     5518.06    131.36 o 
  -4   9   1    27281.54    28365.82    290.73 o 
  -3   9   1       41.25       94.43     66.95 o 
  -2   9   1        3.41      -38.47     63.48 o 
  -1   9   1     1989.06     1598.32     79.74 o 
   0   9   1    25530.55    23832.27    248.78 o 
   1   9   1     4727.78     4589.59    123.65 o 
   2   9   1    31462.94    31197.39    461.29 o 
   3   9   1      343.36      318.07     70.15 o 
   4   9   1       20.58       -8.41     67.36 o 
   5   9   1     9157.88     9102.17    166.94 o 
   6   9   1    28936.15    29036.65    327.60 o 
   7   9   1     6195.50     6148.04    161.76 o 
   8   9   1     8370.31     8110.90    208.02 o 
   9   9   1        1.74       25.42    110.05 o 
  10   9   1     4422.03     4377.74    177.85 o 
  11   9   1     1527.59     1639.36    485.52 o 
  12   9   1     8535.16     9117.07    452.28 o 
  13   9   1      999.62     1403.38    321.99 o 
  14   9   1     8137.34     8465.84    679.20 o 
  15   9   1      338.77       29.68    527.48 o 
  16   9   1        6.99      267.67    593.69 o 
  17   9   1      375.65      657.24    764.74 o 
 -17  10   1      829.07      882.42   1056.40 o 
 -16  10   1     4286.22     4001.73    982.09 o 
 -15  10   1       14.02     -242.44    392.99 o 
 -14  10   1     5744.45     6247.13    770.01 o 
 -13  10   1     5446.92     5773.59    677.38 o 
 -12  10   1     4635.34     4683.95    380.12 o 
 -11  10   1     7476.28     7650.66    365.68 o 
 -10  10   1      638.58      637.56    224.06 o 
  -9  10   1        1.28      -76.99    129.62 o 
  -8  10   1     8493.17     8756.62    242.78 o 
  -7  10   1     2947.37     2939.37    134.46 o 
  -6  10   1     7638.16     7497.85    192.36 o 
  -5  10   1     3311.87     2912.76    123.34 o 
  -4  10   1     1104.33     1309.12     92.48 o 
  -3  10   1       29.44      -69.31     69.31 o 
  -2  10   1     1225.89     1016.78     87.98 o 
  -1  10   1     2217.13     2148.42    105.99 o 
   0  10   1     7066.74     6931.11    150.83 o 
   1  10   1    69319.59    69084.78    750.74 o 
   2  10   1      161.41       97.99     79.85 o 
   3  10   1     4018.39     3653.44    130.49 o 
   4  10   1     6291.48     6416.92    148.76 o 
   5  10   1     4165.31     4171.14    131.76 o 
   6  10   1    11867.53    12144.45    206.91 o 
   7  10   1    19960.17    19614.92    289.53 o 
   8  10   1     1146.46      782.26    119.86 o 
   9  10   1     2388.74     2677.80    153.59 o 
  10  10   1     2481.12     2335.13    228.53 o 
  11  10   1    12889.14    12262.39    501.92 o 
  12  10   1     2264.54     2453.80    409.27 o 
  13  10   1     6635.73     6713.81    473.66 o 
  14  10   1       50.95      788.37    425.42 o 
  15  10   1      823.63      766.16    509.59 o 
  16  10   1     1234.88     2293.41    581.73 o 
 -16  11   1     1370.05      804.63    958.24 o 
 -15  11   1       38.32      327.05    495.46 o 
 -14  11   1       70.93      486.89    726.37 o 
 -13  11   1     2917.56     3127.83    336.34 o 
 -12  11   1       79.07      479.76    257.46 o 
 -11  11   1     4948.37     5036.42    383.98 o 
 -10  11   1      146.41      283.72    186.17 o 
  -9  11   1     4622.13     4532.88    247.76 o 
  -8  11   1       13.61     -106.14    106.14 o 
  -7  11   1     2342.39     2256.64    144.42 o 
  -6  11   1      130.51      -25.50    102.01 o 
  -5  11   1     3422.29     3442.89    150.40 o 
  -4  11   1    17968.86    17550.54    316.86 o 
  -3  11   1    10358.77    11006.15    205.67 o 
  -2  11   1     8229.69     8016.92    159.48 o 
  -1  11   1      675.60      706.46    106.61 o 
   0  11   1      288.81      209.16     87.11 o 
   1  11   1    12948.04    13103.36    225.29 o 
   2  11   1    30850.57    29476.63    359.94 o 
   3  11   1     5248.18     5434.28    158.54 o 
   4  11   1     6842.85     7193.17    166.80 o 
   5  11   1       12.40      -81.19     81.19 o 
   6  11   1     5807.86     5653.05    173.32 o 
   7  11   1    10777.73    10685.45    224.02 o 
   8  11   1    16319.10    15585.40    272.78 o 
   9  11   1      589.32      555.97    128.37 o 
  10  11   1      549.04      456.40    221.90 o 
  11  11   1      431.68      481.65    232.30 o 
  12  11   1      904.39     1247.58    273.48 o 
  13  11   1     3970.91     2857.53   1213.30 o 
  14  11   1     1033.26     1290.48    541.37 o 
  15  11   1      511.16     1182.11    470.58 o 
  16  11   1      575.95      520.54    817.82 o 
 -16  12   1      578.44     1465.19    499.66 o 
 -15  12   1      786.83     1389.86    493.30 o 
 -14  12   1     4186.52     4440.39    607.16 o 
 -13  12   1     1137.74      732.56    433.19 o 
 -12  12   1     1703.88     1983.21    306.52 o 
 -11  12   1       89.66      595.22    244.76 o 
 -10  12   1     1556.09     1561.82    304.26 o 
  -9  12   1       47.35      425.63    155.03 o 
  -8  12   1     5276.13     5333.51    233.98 o 
  -7  12   1     4681.35     4364.64    181.30 o 
  -6  12   1     2527.09     2631.64    161.40 o 
  -5  12   1     2900.60     3116.97    147.13 o 
  -4  12   1     2245.72     2387.39    145.17 o 
  -3  12   1     1930.94     1941.16    134.28 o 
  -2  12   1    12760.53    11718.98    224.76 o 
  -1  12   1      230.84      141.02     93.44 o 
   0  12   1     2446.02     2396.49    122.93 o 
   1  12   1     4290.47     4330.44    156.06 o 
   2  12   1      743.70      818.44    111.61 o 
   3  12   1      403.73      311.43    103.21 o 
   4  12   1      520.40      498.43     98.31 o 
   5  12   1     1696.67     1901.50    123.44 o 
   6  12   1     2656.24     2591.12    143.08 o 
   7  12   1     5808.42     5949.78    221.50 o 
   8  12   1      142.84     -116.71    116.71 o 
   9  12   1     2366.28     2279.28    200.38 o 
  10  12   1     3717.26     3370.41    337.97 o 
  11  12   1     2981.64     3286.17    345.75 o 
  12  12   1     2126.62     2546.99    488.22 o 
  13  12   1     2414.59     2150.93    504.90 o 
  14  12   1        5.07      345.14    413.98 o 
  15  12   1       79.44      137.18    341.20 o 
  16  12   1       75.28      773.23    460.00 o 
 -16  13   1      438.40      977.15    764.66 o 
 -15  13   1     1327.30     1911.01   1511.08 o 
 -14  13   1      620.45      820.09    447.54 o 
 -13  13   1      503.40     1238.62    462.44 o 
 -12  13   1      810.81      656.30    699.17 o 
 -11  13   1     6831.48     6949.65    448.04 o 
 -10  13   1     4518.54     4920.95    395.30 o 
  -9  13   1    10259.04    10684.67    376.43 o 
  -8  13   1       50.23      -56.61    179.28 o 
  -7  13   1     1219.33      913.04    140.49 o 
  -6  13   1     3572.30     3843.24    169.74 o 
  -5  13   1     2885.43     3055.96    155.34 o 
  -4  13   1    20590.20    20053.57    384.11 o 
  -3  13   1    14523.17    14287.25    253.57 o 
  -2  13   1     4971.56     5008.69    175.15 o 
  -1  13   1     1907.69     1842.63    134.76 o 
   0  13   1     5802.86     5983.37    184.88 o 
   1  13   1     5125.60     4904.51    176.29 o 
   2  13   1    17887.06    17958.36    289.40 o 
   3  13   1    21250.39    20627.93    343.02 o 
   4  13   1     4965.80     4794.34    194.61 o 
   5  13   1     5095.22     5036.83    172.14 o 
   6  13   1     6136.29     6198.19    196.95 o 
   7  13   1     4153.76     4562.46    209.22 o 
   8  13   1     6210.89     6132.68    295.69 o 
   9  13   1     7149.66     9332.70    650.37 o 
  10  13   1     3153.71     3093.77    334.74 o 
  11  13   1     1317.25     1656.42    291.90 o 
  12  13   1      726.51      511.70    617.92 o 
  13  13   1     2809.73     3110.08    560.44 o 
  14  13   1     1602.85     2168.90    531.58 o 
  15  13   1     5547.01     6040.59    724.11 o 
  16  13   1     1642.21     2948.95    652.22 o 
 -15  14   1     1508.99     1288.27    511.83 o 
 -14  14   1     3786.77     4189.13    622.48 o 
 -13  14   1       11.24      225.60    445.30 o 
 -12  14   1      193.08      483.84    761.68 o 
 -11  14   1     1253.28     1176.86    573.76 o 
 -10  14   1      243.43      943.37    262.42 o 
  -9  14   1     1218.11     1710.14    289.85 o 
  -8  14   1     3979.97     4082.73    273.05 o 
  -7  14   1      169.99      131.75    161.27 o 
  -6  14   1     3124.87     3084.31    167.43 o 
  -5  14   1     7284.67     7115.65    276.84 o 
  -4  14   1      266.87       90.08    123.23 o 
  -3  14   1     2554.25     2658.28    153.69 o 
  -2  14   1     2676.91     2580.05    154.48 o 
  -1  14   1     2359.85     2263.50    148.96 o 
   0  14   1     2094.45     2144.99    146.25 o 
   1  14   1      277.95      245.65    122.07 o 
   2  14   1        0.75      -66.03    119.27 o 
   3  14   1     1815.66     1551.88    142.92 o 
   4  14   1     2551.54     2254.59    138.56 o 
   5  14   1      626.45      451.08    133.11 o 
   6  14   1     3381.66     3230.74    178.20 o 
   7  14   1        6.69       39.12    125.69 o 
   8  14   1     1595.07     1450.58    193.24 o 
   9  14   1      508.76      502.00    255.33 o 
  10  14   1     3034.33     3108.00    438.34 o 
  11  14   1     2060.78     2171.78    477.13 o 
  12  14   1      150.79     -102.29   1120.89 o 
  13  14   1      168.24      -46.05    416.17 o 
  14  14   1     1028.73     1645.41    508.12 o 
  15  14   1       26.49      290.98   1299.93 o 
 -15  15   1     2719.85     2867.96    587.60 o 
 -14  15   1      377.85      -20.14    482.73 o 
 -13  15   1       32.50      207.06    464.13 o 
 -12  15   1     1777.08     1786.00    510.77 o 
 -11  15   1      584.56       39.59    400.43 o 
 -10  15   1      707.25      668.04    261.38 o 
  -9  15   1     6496.71     5933.66    433.73 o 
  -8  15   1      171.02      265.32    240.14 o 
  -7  15   1       35.38     -120.84    157.01 o 
  -6  15   1     9615.06     8837.72    440.65 o 
  -5  15   1     1596.97     1381.58    144.56 o 
  -4  15   1     2920.81     2731.39    163.85 o 
  -3  15   1     1703.31     1790.32    152.86 o 
  -2  15   1       95.26       -6.11    128.52 o 
  -1  15   1       42.66     -124.41    124.41 o 
   0  15   1    10390.57    10524.80    246.69 o 
   1  15   1      418.95      507.88    133.66 o 
   2  15   1      816.23      765.16    141.00 o 
   3  15   1     6869.48     6674.24    218.84 o 
   4  15   1     1331.97     1309.69    167.71 o 
   5  15   1     3011.27     3042.28    181.31 o 
   6  15   1     1344.66     1386.54    153.44 o 
   7  15   1      793.36      740.48    166.91 o 
   8  15   1       95.86       77.62    166.25 o 
   9  15   1     7647.50     6464.89    473.59 o 
  10  15   1     1890.99     1897.92    468.67 o 
  11  15   1      660.61      806.44    448.68 o 
  12  15   1     2297.41     2202.14    522.39 o 
  13  15   1     2388.42     3167.82    568.63 o 
  14  15   1      305.44      378.58    701.87 o 
  15  15   1     2215.41     2328.91   1193.76 o 
 -15  16   1     1036.23     1810.91    553.15 o 
 -14  16   1     1692.88     1828.27    536.36 o 
 -13  16   1      805.04     1049.10    496.80 o 
 -12  16   1     1300.75     1739.26   1164.48 o 
 -11  16   1     2295.46     2317.04    541.24 o 
 -10  16   1       39.38      337.69    405.68 o 
  -9  16   1     2468.17     2711.53    348.56 o 
  -8  16   1     2869.79     2626.60    344.85 o 
  -7  16   1     1679.36     1762.67    245.45 o 
  -6  16   1     3486.57     3431.54    197.56 o 
  -5  16   1    15662.74    14822.90    345.30 o 
  -4  16   1      550.31      504.84    150.04 o 
  -3  16   1     2903.26     2871.88    175.57 o 
  -2  16   1     9367.59     9059.43    247.12 o 
  -1  16   1     7049.46     7047.84    224.75 o 
   0  16   1    20933.09    21200.99    386.99 o 
   1  16   1     6438.65     6546.27    221.98 o 
   2  16   1      653.63      488.41    143.22 o 
   3  16   1     6826.27     7030.12    243.14 o 
   4  16   1      371.64      516.32    150.55 o 
   5  16   1     2296.56     1938.26    178.65 o 
   6  16   1     1963.33     1878.80    193.07 o 
   7  16   1     9028.24     8668.51    301.60 o 
   8  16   1      163.60      180.79    271.76 o 
   9  16   1      599.40      715.11    407.76 o 
  10  16   1     1013.69      240.91    400.72 o 
  11  16   1       31.43      181.64    457.10 o 
  12  16   1        6.98     -211.01    440.99 o 
  13  16   1     5058.32     6673.81    743.54 o 
  14  16   1     1008.44     1000.67    797.82 o 
 -14  17   1       26.00      139.81    478.85 o 
 -13  17   1     2255.40     2740.99    604.61 o 
 -12  17   1     2356.68     2195.49    564.48 o 
 -11  17   1       37.75      342.26    604.86 o 
 -10  17   1      705.37      415.75    406.30 o 
  -9  17   1     3788.60     3621.31    559.88 o 
  -8  17   1      498.10      818.62    279.46 o 
  -7  17   1       51.85      540.10    266.72 o 
  -6  17   1     8545.48     7675.24    677.88 o 
  -5  17   1     4157.40     3972.03    208.37 o 
  -4  17   1       40.82     -184.43    267.30 o 
  -3  17   1     8135.92     8578.22    275.17 o 
  -2  17   1     2431.12     2411.44    185.75 o 
  -1  17   1      196.10      340.30    150.66 o 
   0  17   1    20200.13    20528.12    368.02 o 
   1  17   1     4817.01     4421.63    218.98 o 
   2  17   1       21.49       74.62    142.66 o 
   3  17   1     1135.22     1012.66    170.33 o 
   4  17   1      612.00      834.17    162.43 o 
   5  17   1     2764.43     3233.37    272.91 o 
   6  17   1    10228.61     9808.07    347.53 o 
   7  17   1      958.45     1071.80    243.43 o 
   8  17   1      753.20     1183.15   1150.68 o 
   9  17   1      522.57      675.20    417.72 o 
  10  17   1      875.29     1264.09    455.46 o 
  11  17   1      835.52     1104.47    477.59 o 
  12  17   1     1280.00     1378.51    497.93 o 
  13  17   1       34.10      674.30    479.66 o 
  14  17   1      240.82      562.03   1511.23 o 
 -14  18   1      540.14      885.24    888.99 o 
 -13  18   1     1446.51     2151.13    894.71 o 
 -12  18   1      441.06      792.88    495.13 o 
 -11  18   1     2381.61     2322.29    553.41 o 
 -10  18   1     2721.44     2694.68    556.86 o 
  -9  18   1       14.61     -409.69    586.14 o 
  -8  18   1      650.83      927.28    457.26 o 
  -7  18   1     3196.85     4026.71    755.39 o 
  -6  18   1     8022.64     8204.82    403.10 o 
  -5  18   1     1698.36     2069.66    256.57 o 
  -4  18   1     5419.16     5193.02    265.12 o 
  -3  18   1      589.23      724.01    189.74 o 
  -2  18   1     1311.52     1485.23    213.21 o 
  -1  18   1     9717.86    10215.68    298.56 o 
   0  18   1     7673.33     7490.30    341.80 o 
   1  18   1    11095.31    10539.73    302.54 o 
   2  18   1     5564.05     5239.52    240.58 o 
   3  18   1      236.71      362.97    196.65 o 
   4  18   1      625.45      542.77    182.53 o 
   5  18   1    10131.11     9560.60    533.09 o 
   6  18   1      674.88      836.75    226.09 o 
   7  18   1     5809.47     5153.25    441.09 o 
   8  18   1     1017.29     1379.62    519.48 o 
   9  18   1        3.52      607.08    430.09 o 
  10  18   1      899.42      706.50    443.04 o 
  11  18   1     1297.47     1214.71    625.31 o 
  12  18   1      857.46     1111.52    799.59 o 
  13  18   1     3569.31     3306.89    613.05 o 
 -13  19   1      542.31      728.31    617.36 o 
 -12  19   1      556.86      776.94    503.04 o 
 -11  19   1     1313.65     1863.03    530.89 o 
 -10  19   1     3051.74     3035.48   1202.95 o 
  -9  19   1     1065.29     1036.82    469.43 o 
  -8  19   1       95.42      634.48    447.61 o 
  -7  19   1      522.29      532.68    430.13 o 
  -6  19   1    18242.77    18000.68   1148.25 o 
  -5  19   1    10923.23    10633.31    474.14 o 
  -4  19   1     6114.25     6167.72    347.10 o 
  -3  19   1      996.86     1054.57    230.10 o 
  -2  19   1     3383.03     3660.62    247.69 o 
  -1  19   1     7514.10     7142.49    361.46 o 
   0  19   1    10792.77    10773.70    348.92 o 
   1  19   1     7724.32     8393.62    324.81 o 
   2  19   1      481.16      574.03    192.10 o 
   3  19   1        9.80      323.32    213.21 o 
   4  19   1     4038.99     4236.73    313.99 o 
   5  19   1      729.19      525.88    221.94 o 
   6  19   1     6530.94     5833.16    518.72 o 
   7  19   1      147.21      294.31    482.17 o 
   8  19   1     3913.31     2940.23    664.47 o 
   9  19   1        0.36     -518.46    556.06 o 
  10  19   1      569.60      425.82    447.15 o 
  11  19   1       33.21      141.95    438.20 o 
  12  19   1     4305.91     4395.67   1680.21 o 
  13  19   1        7.63      804.22    577.67 o 
 -12  20   1      664.09       82.92    704.02 o 
 -11  20   1     2026.02     1898.78    673.65 o 
 -10  20   1     3675.15     4120.19    636.03 o 
  -9  20   1      352.99      866.04    959.82 o 
  -8  20   1      635.55      704.96    515.25 o 
  -7  20   1     5538.49     6364.50    838.37 o 
  -6  20   1     4816.48     4477.30    774.92 o 
  -5  20   1     4926.32     5572.86    499.97 o 
  -4  20   1     5675.05     5632.98    408.16 o 
  -3  20   1     2126.89     2522.13    276.59 o 
  -2  20   1      319.95      777.52    235.49 o 
  -1  20   1     6733.90     6982.31    436.65 o 
   0  20   1     2796.64     3510.27    311.05 o 
   1  20   1     8216.62     8267.39    496.59 o 
   2  20   1     2807.13     2657.07    290.83 o 
   3  20   1     1138.83     1477.39    260.81 o 
   4  20   1      523.94      743.86    287.66 o 
   5  20   1     7060.39     6683.29    447.56 o 
   6  20   1     2968.68     3654.97    457.46 o 
   7  20   1     3075.28     3188.68    688.67 o 
   8  20   1      519.01      730.34    534.61 o 
   9  20   1      760.87     1033.48    561.95 o 
  10  20   1     1191.26      709.73    490.26 o 
  11  20   1      464.70      612.77    499.45 o 
  12  20   1       85.55      757.75    506.68 o 
 -12  21   1     1120.75     1019.90    620.55 o 
 -11  21   1      304.40      514.55    644.76 o 
 -10  21   1     5038.40     4954.40   1157.59 o 
  -9  21   1      134.65      424.47    564.67 o 
  -8  21   1      109.17      452.02    571.59 o 
  -7  21   1       58.10      817.88    561.49 o 
  -6  21   1    11115.78    11249.65   1009.07 o 
  -5  21   1     9197.81     8755.40    583.61 o 
  -4  21   1     2375.91     2444.36    403.08 o 
  -3  21   1      391.22     1167.11    308.79 o 
  -2  21   1     5337.45     5471.96    427.27 o 
  -1  21   1     2613.56     3492.63    321.21 o 
   0  21   1    10318.91    11089.87    444.96 o 
   1  21   1    10666.71    11456.03    453.07 o 
   2  21   1     9444.62     9338.47    495.03 o 
   3  21   1     3070.44     3856.29    618.92 o 
   4  21   1     3350.04     3646.91    375.88 o 
   5  21   1     2341.33     2831.85    433.48 o 
   6  21   1     3166.09     4045.87    736.25 o 
   7  21   1     1587.69     1760.97    609.42 o 
   8  21   1     4982.28     4838.54    826.20 o 
   9  21   1      215.38     1206.75    602.83 o 
  10  21   1      699.95     1134.33    609.76 o 
  11  21   1       77.65     1337.49    619.91 o 
 -11  22   1     4489.26     5603.44    889.40 o 
 -10  22   1     1960.76     2554.22    737.23 o 
  -9  22   1     1282.57     1785.30    651.31 o 
  -8  22   1     2296.93     2769.54    746.00 o 
  -7  22   1     8718.33     8967.58   1017.03 o 
  -6  22   1      351.95      983.02    601.90 o 
  -5  22   1     2520.12     3386.16    747.11 o 
  -4  22   1     3752.42     3805.98    470.25 o 
  -3  22   1     7793.18     8386.79    504.79 o 
  -2  22   1     1256.52     1452.94    324.42 o 
  -1  22   1     6111.87     8431.73   1027.36 o 
   0  22   1     2314.12     3572.65    502.40 o 
   1  22   1     1571.16     1563.87    431.13 o 
   2  22   1     5158.92     6421.47    592.02 o 
   3  22   1     2428.64     3867.75    502.40 o 
   4  22   1     2213.49     2234.26    617.82 o 
   5  22   1     6113.48     6682.96    886.22 o 
   6  22   1     1251.46     2058.43    654.27 o 
   7  22   1     3542.14     2345.97    708.89 o 
   8  22   1      194.85      782.69    600.22 o 
   9  22   1       23.16      677.59    587.90 o 
  10  22   1     3318.57     3403.37    781.69 o 
  11  22   1      959.27     1364.97    650.29 o 
 -10  23   1     6678.73     5681.57    935.72 o 
  -9  23   1      653.46      241.63    554.62 o 
  -8  23   1      167.12      768.67    605.04 o 
  -7  23   1      586.99     1298.64    673.97 o 
  -6  23   1     3325.31     3115.18    748.87 o 
  -5  23   1    11184.91    11020.45   1062.94 o 
  -4  23   1    13414.68    16206.75   1188.23 o 
  -3  23   1     3094.87     3681.50    734.24 o 
  -2  23   1     1895.27     2365.55    529.37 o 
  -1  23   1       14.59      922.44    409.77 o 
   0  23   1     1654.36     2286.81    467.49 o 
   1  23   1    10903.79    12738.63    739.04 o 
   2  23   1      184.38      586.85    407.85 o 
   3  23   1     1843.12     2188.68    563.17 o 
   4  23   1     3968.16     4927.60    814.65 o 
   5  23   1      496.10      931.80    602.74 o 
   6  23   1      166.17      330.53    602.78 o 
   7  23   1     1841.75     2832.74    734.30 o 
   8  23   1    10626.78    11058.32   1080.68 o 
   9  23   1     2086.86     2424.05    737.21 o 
  10  23   1       43.92      363.40    570.31 o 
  -9  24   1      910.15     1663.06    673.09 o 
  -8  24   1     1768.10     1617.78    709.27 o 
  -7  24   1     2084.56     2837.21    780.66 o 
  -6  24   1      366.38     1164.54    686.22 o 
  -5  24   1     2458.35     2425.04    715.53 o 
  -4  24   1       13.73      278.65    627.78 o 
  -3  24   1      952.50     1978.49    675.90 o 
  -2  24   1       69.58      900.05    417.60 o 
  -1  24   1     5058.74     6700.90   1819.92 o 
   0  24   1     2132.31     3322.52    532.02 o 
   1  24   1     2107.96     2926.28    593.94 o 
   2  24   1        6.44     1093.88    447.61 o 
   3  24   1      103.48      641.12    568.00 o 
   4  24   1     2848.08     2724.99    719.63 o 
   5  24   1     1473.36     1940.36    676.74 o 
   6  24   1     3145.16     3925.78    791.33 o 
   7  24   1     3076.47     3947.13    814.35 o 
   8  24   1        0.66     -519.20    519.45 o 
   9  24   1      109.63     1199.95    615.36 o 
  -8  25   1       16.58      494.11    600.03 o 
  -7  25   1      445.91     1237.21    683.34 o 
  -6  25   1      816.61      564.48    621.19 o 
  -5  25   1     5108.69     5279.69    872.73 o 
  -4  25   1     6042.43     6334.75    930.23 o 
  -3  25   1     2048.35     3524.15    813.33 o 
  -2  25   1     1123.40     2781.88    737.69 o 
  -1  25   1       97.05      787.35    514.08 o 
   0  25   1       14.15      724.03    444.91 o 
   1  25   1     4656.37     5772.83    612.91 o 
   2  25   1     4981.94     5414.72    623.96 o 
   3  25   1     3510.37     5567.09    848.93 o 
   4  25   1     1074.89      983.57    623.38 o 
   5  25   1      352.71     1586.29    658.68 o 
   6  25   1      952.15     1400.94    663.46 o 
   7  25   1     1563.31     2387.38    749.74 o 
   8  25   1     1025.59     2693.87    750.02 o 
  -6  26   1       54.41      676.42    622.73 o 
  -5  26   1     2348.06     3690.13    824.59 o 
  -4  26   1       72.02     1058.72    618.73 o 
  -3  26   1      601.48     2415.25    735.93 o 
  -2  26   1     1167.18     2260.94    751.16 o 
  -1  26   1     1033.40     1392.60    643.01 o 
   0  26   1     3184.48     3781.65    574.13 o 
   1  26   1       54.30      933.11    470.78 o 
   2  26   1      200.15      962.33    593.57 o 
   3  26   1       13.10      444.05    565.42 o 
   4  26   1     2832.68     5253.29    901.19 o 
   5  26   1       32.64      362.80    605.45 o 
   6  26   1      666.66     1036.91    638.78 o 
  -4  27   1       93.51     1436.61    667.14 o 
  -3  27   1     1389.92     4217.78    821.29 o 
  -2  27   1       52.49      560.27    594.87 o 
  -1  27   1      170.42     5251.10    900.45 o 
   0  27   1       10.23      579.24    430.87 o 
   1  27   1      599.05     1517.48    460.37 o 
   2  27   1     1001.09     3424.43    727.17 o 
   3  27   1     3247.81     4327.59    844.97 o 
   4  27   1      498.66     2148.97    717.18 o 
 -18   0   2      448.54      980.24    934.59 o 
 -17   0   2      220.93      547.91    856.61 o 
 -16   0   2     4539.04     5422.55   1045.00 o 
 -15   0   2    20130.43    20364.80   1499.84 o 
 -14   0   2       15.86      -43.30    629.54 o 
 -13   0   2      178.80      434.27    690.60 o 
 -12   0   2    12814.98    12786.44    596.69 o 
 -11   0   2    11773.15    12417.59    674.50 o 
 -10   0   2     1448.42     1383.16    209.75 o 
  -9   0   2    34984.20    35732.95    588.96 o 
  -8   0   2      310.51      565.83    154.64 o 
  -7   0   2    45347.13    47797.17    618.13 o 
  -6   0   2    65913.19    67539.00    815.26 o 
  -5   0   2   132727.56   138819.80   1790.52 o 
  -4   0   2    60502.98    64560.54    857.67 o 
  -3   0   2     5970.44     6086.79    129.02 o 
  -2   0   2    18208.64    18967.24    286.86 o 
  -1   0   2   106983.80   110612.93   1751.38 o 
   1   0   2    12719.56    15297.77    271.66 o 
   2   0   2    57519.48    62014.31    718.61 o 
   3   0   2     4731.30     6329.22    122.93 o 
   4   0   2   157153.88   169256.84   1724.81 o 
   5   0   2   196857.89   209272.73   2186.36 o 
   6   0   2    14001.21    15944.06    342.78 o 
   7   0   2     6956.57     8208.55    299.19 o 
   8   0   2    10392.44    10644.95    277.66 o 
   9   0   2     5117.24     5261.13    260.20 o 
  10   0   2    14752.32    14847.18    367.31 o 
  11   0   2     2060.74     2450.48    236.87 o 
  12   0   2    39223.29    38281.20    852.41 o 
  13   0   2      177.27      153.04    225.66 o 
  14   0   2     8448.22     7890.28    562.45 o 
  15   0   2    15383.73    15585.23    773.27 o 
  16   0   2     2761.41     2917.57    995.75 o 
  17   0   2       24.88     -807.51    807.51 o 
  18   0   2     8937.00     7480.82   1356.49 o 
 -18   1   2     4718.73     4790.86   1142.74 o 
 -17   1   2     9950.76     9428.75    964.06 o 
 -16   1   2     1210.70     1962.26    632.23 o 
 -15   1   2      252.08     1370.81    538.98 o 
 -14   1   2     4609.04     4167.77    625.39 o 
 -13   1   2       70.58       63.61    234.18 o 
 -12   1   2    25750.87    25699.96    500.85 o 
 -11   1   2    33224.23    33030.82    503.23 o 
 -10   1   2    12396.48    12286.97    263.89 o 
  -9   1   2     2067.38     2555.10    125.70 o 
  -8   1   2     5606.49     5176.82    127.71 o 
  -7   1   2    19649.76    18907.79    213.95 o 
  -6   1   2   125892.63   128200.40   1106.74 o 
  -5   1   2     1025.88     1310.86     60.35 o 
  -4   1   2    58596.51    60180.74    567.85 o 
  -3   1   2      117.85      -40.36     40.36 o 
  -2   1   2      891.81     1083.25     56.73 o 
  -1   1   2    10421.55    11141.16    223.69 o 
   0   1   2   251193.64   268697.47   3085.51 o 
   1   1   2      444.43      431.84     29.69 o 
   2   1   2    92280.13   100872.01    700.32 o 
   3   1   2    79814.51    86407.55    608.40 o 
   4   1   2   100312.89   110150.19    775.13 o 
   5   1   2    60894.25    65254.63    508.29 o 
   6   1   2     5142.75     5314.88    100.99 o 
   7   1   2    17245.04    16800.37    237.76 o 
   8   1   2        3.69       49.27     66.98 o 
   9   1   2     6212.45     6984.15    174.18 o 
  10   1   2       24.83       30.15     82.76 o 
  11   1   2     6875.56     6211.66    228.95 o 
  12   1   2     1140.45      897.52    145.81 o 
  13   1   2    30011.78    28740.22    592.72 o 
  14   1   2     3344.06     3942.11    330.08 o 
  15   1   2     5081.74     5513.69    480.27 o 
  16   1   2     8880.31     8617.69    906.55 o 
  17   1   2     3956.63     4007.09   1183.92 o 
  18   1   2     2019.32     1877.51    746.29 o 
 -18   2   2      532.35     1056.67    638.47 o 
 -17   2   2      308.83      805.50    605.88 o 
 -16   2   2     7639.59     9195.61    896.77 o 
 -15   2   2     4313.20     3696.82    659.70 o 
 -14   2   2      345.81      495.52    273.47 o 
 -13   2   2     3251.43     3774.52    374.99 o 
 -12   2   2    13347.96    12166.29    337.70 o 
 -11   2   2    17667.64    16948.60    302.71 o 
 -10   2   2     2102.80     2191.97    125.50 o 
  -9   2   2    42365.54    42362.24    472.22 o 
  -8   2   2     3755.64     4174.47    118.57 o 
  -7   2   2     2553.87     2527.60     86.21 o 
  -6   2   2    30061.27    29963.87    307.56 o 
  -5   2   2   150038.39   153808.52   1360.45 o 
  -4   2   2     5412.70     5773.49    108.29 o 
  -3   2   2     3946.20     3760.02    115.17 o 
  -2   2   2     1633.20     1895.56     63.79 o 
  -1   2   2   215319.66   222179.67   3088.47 o 
   0   2   2    31945.09    33038.07    298.54 o 
   1   2   2    67307.64    70912.86    574.78 o 
   2   2   2     3012.95     3531.35     62.52 o 
   3   2   2      103.02      174.23     35.99 o 
   4   2   2     9220.29    10199.99    117.48 o 
   5   2   2    39203.13    41161.78    327.75 o 
   6   2   2     1708.00     2035.17     70.28 o 
   7   2   2     1557.09     1586.60     79.20 o 
   8   2   2      908.87      967.23     82.12 o 
   9   2   2     1096.08     1104.50     92.93 o 
  10   2   2    37571.49    36450.18    457.12 o 
  11   2   2     2542.15     2637.61    159.24 o 
  12   2   2    14976.17    14643.77    313.44 o 
  13   2   2      250.93      397.04    160.08 o 
  14   2   2    11786.01    11633.72    464.03 o 
  15   2   2     9010.75     9583.80    579.23 o 
  16   2   2     2502.79     2259.94    660.19 o 
  17   2   2       33.83     -125.62    623.08 o 
  18   2   2    12417.94    12134.30   1598.44 o 
 -18   3   2     4162.74     3186.30    736.97 o 
 -17   3   2     3829.55     4387.56    930.54 o 
 -16   3   2      664.34      673.09    584.22 o 
 -15   3   2     1182.16     1754.70    555.77 o 
 -14   3   2     3459.50     3714.02    403.99 o 
 -13   3   2       40.97      270.88    250.92 o 
 -12   3   2    14749.64    14479.11    430.13 o 
 -11   3   2    20835.25    19732.23    364.12 o 
 -10   3   2     8653.36     9402.60    212.90 o 
  -9   3   2       14.27       -6.97     65.72 o 
  -8   3   2    19223.80    19212.16    244.14 o 
  -7   3   2     9935.46     9665.52    209.11 o 
  -6   3   2    63538.77    61832.18    559.31 o 
  -5   3   2      443.95      447.49     44.04 o 
  -4   3   2    17404.95    17163.51    190.94 o 
  -3   3   2    48455.04    51441.69    410.22 o 
  -2   3   2     3032.26     3225.15     63.17 o 
  -1   3   2      127.19      111.05     27.22 o 
   0   3   2   245136.25   247489.81   1964.87 o 
   1   3   2      799.60      814.63     38.45 o 
   2   3   2    14813.76    15760.01    150.40 o 
   3   3   2    31063.48    32958.17    242.38 o 
   4   3   2    16706.37    17254.95    158.90 o 
   5   3   2    21654.09    22406.92    205.33 o 
   6   3   2    29842.89    30896.70    293.76 o 
   7   3   2    46153.01    47678.84    448.49 o 
   8   3   2     1505.73     1753.60     90.14 o 
   9   3   2     2352.52     2654.43    118.01 o 
  10   3   2       52.21       26.71     95.09 o 
  11   3   2     3997.01     4383.57    189.39 o 
  12   3   2      763.61      400.18    168.69 o 
  13   3   2    42557.93    40632.55    732.42 o 
  14   3   2     4810.89     5548.52    467.10 o 
  15   3   2     5076.73     5702.22    504.22 o 
  16   3   2     4569.57     5140.35    516.17 o 
  17   3   2     1676.94     1388.78   1017.79 o 
 -18   4   2      170.91      854.95    642.70 o 
 -17   4   2      359.74     1273.35    605.63 o 
 -16   4   2     5313.26     5341.10    771.45 o 
 -15   4   2     4461.48     5048.93    462.33 o 
 -14   4   2     2280.90     2163.74    337.33 o 
 -13   4   2     2844.94     3098.72    374.70 o 
 -12   4   2     6935.91     6899.75    550.37 o 
 -11   4   2    17024.13    16069.93    377.58 o 
 -10   4   2     8715.48     8967.46    249.82 o 
  -9   4   2     9148.16     9169.49    178.59 o 
  -8   4   2      737.63      684.54     70.58 o 
  -7   4   2    22103.60    22616.78    269.52 o 
  -6   4   2    33331.53    33385.45    325.19 o 
  -5   4   2    53249.74    53843.69    473.37 o 
  -4   4   2    13121.52    12748.22    140.62 o 
  -3   4   2    15224.21    15368.97    144.36 o 
  -2   4   2     3416.29     3478.47     80.25 o 
  -1   4   2    15823.31    15135.33    151.05 o 
   0   4   2      255.18      295.46     38.84 o 
   1   4   2     4561.03     5020.71     82.96 o 
   2   4   2       88.87       32.12     43.14 o 
   3   4   2    44383.88    46998.02    368.00 o 
   4   4   2    13969.71    13677.33    143.14 o 
   5   4   2    16537.15    16396.66    168.12 o 
   6   4   2      122.55      339.37     89.32 o 
   7   4   2     1435.75     1512.21    105.36 o 
   8   4   2     3819.46     3624.32    128.38 o 
   9   4   2       59.69      106.29     73.54 o 
  10   4   2    12998.42    12399.16    368.13 o 
  11   4   2       19.51      211.95    105.31 o 
  12   4   2     8711.34     8210.54    356.33 o 
  13   4   2       54.58      134.02    153.57 o 
  14   4   2     7325.35     7881.45    731.52 o 
  15   4   2     2191.49     1936.82    384.83 o 
  16   4   2     1409.53     1672.56    426.17 o 
  17   4   2       94.38     -370.18    898.85 o 
 -18   5   2       51.41       17.69    937.66 o 
 -17   5   2       70.06      894.88    611.05 o 
 -16   5   2       71.72      383.55    962.49 o 
 -15   5   2     2769.91     3383.91    491.10 o 
 -14   5   2      193.98      725.69    349.29 o 
 -13   5   2       23.34      298.92    393.21 o 
 -12   5   2     1218.71     1198.33    196.69 o 
 -11   5   2     5872.83     6054.08    442.75 o 
 -10   5   2    11374.75    11097.18    262.89 o 
  -9   5   2        9.65      144.67     74.62 o 
  -8   5   2     3770.67     3682.82    208.68 o 
  -7   5   2    50208.00    49685.91    525.91 o 
  -6   5   2    42756.37    42429.27    421.00 o 
  -5   5   2     2837.70     3012.84     74.98 o 
  -4   5   2      618.90      777.91     46.25 o 
  -3   5   2      834.98      813.96     54.24 o 
  -2   5   2     5515.00     5563.45    101.36 o 
  -1   5   2      556.00      555.05     59.22 o 
   0   5   2    55853.11    56297.34    511.05 o 
   1   5   2    26364.25    27633.56    227.07 o 
   2   5   2      128.00      108.90     42.38 o 
   3   5   2     2703.06     2587.48     68.84 o 
   4   5   2     2782.49     2801.57     74.88 o 
   5   5   2    21380.17    21361.08    217.36 o 
   6   5   2        3.04       29.40     47.02 o 
   7   5   2    20470.31    21351.55    252.02 o 
   8   5   2      703.61      926.63     83.23 o 
   9   5   2     2030.45     1894.58    104.03 o 
  10   5   2     1454.22     1479.23    134.73 o 
  11   5   2     2355.59     2347.94    154.79 o 
  12   5   2     4071.76     3782.19    242.53 o 
  13   5   2    12755.66    11741.07    443.56 o 
  14   5   2     2339.65     2952.50    396.24 o 
  15   5   2     3045.00     3254.12    492.42 o 
  16   5   2     1957.49     2485.50    501.65 o 
  17   5   2     2835.36     2739.06   1080.23 o 
 -17   6   2      319.34      367.38    888.19 o 
 -16   6   2    14837.76    15277.83   1063.01 o 
 -15   6   2      636.45     1088.28    357.36 o 
 -14   6   2      476.02      974.40    365.07 o 
 -13   6   2     3092.40     3200.20    348.52 o 
 -12   6   2     5298.66     5565.75    463.62 o 
 -11   6   2     7720.35     7223.10    369.74 o 
 -10   6   2     3386.62     3317.08    178.19 o 
  -9   6   2      289.64      233.93    122.16 o 
  -8   6   2     5369.92     5454.30    153.98 o 
  -7   6   2     1498.10     1665.34     91.88 o 
  -6   6   2     2178.54     2158.09     72.73 o 
  -5   6   2    55902.22    56293.77    450.70 o 
  -4   6   2      143.31      232.10     46.77 o 
  -3   6   2     2487.37     2717.11     83.83 o 
  -2   6   2     9142.98     9183.67    135.99 o 
  -1   6   2    10881.48    10366.27    137.33 o 
   0   6   2     5542.27     5393.32    100.67 o 
   1   6   2    49351.52    49654.28    388.00 o 
   2   6   2     2527.61     2828.49     84.90 o 
   3   6   2    15003.09    14646.74    155.84 o 
   4   6   2     2392.99     2584.69     73.86 o 
   5   6   2       13.74      117.68     68.60 o 
   6   6   2    21053.05    21652.64    257.03 o 
   7   6   2     3099.02     3230.16    116.09 o 
   8   6   2     3854.03     3980.55    135.61 o 
   9   6   2    12047.46    12134.55    204.86 o 
  10   6   2     4615.25     4559.22    172.80 o 
  11   6   2    12410.23    12535.09    282.29 o 
  12   6   2      172.31      351.74    154.99 o 
  13   6   2      667.51      784.42    207.56 o 
  14   6   2    11236.23    10653.38    483.40 o 
  15   6   2       47.29      744.67    397.87 o 
  16   6   2      223.87      768.04    829.90 o 
  17   6   2      561.27      648.97   1280.71 o 
 -17   7   2      348.17      883.25    985.75 o 
 -16   7   2      212.55      848.67    401.69 o 
 -15   7   2     7747.20     7082.20    547.70 o 
 -14   7   2       10.07      374.27    295.04 o 
 -13   7   2     3555.18     3607.52    293.30 o 
 -12   7   2     8391.64     8722.76    377.21 o 
 -11   7   2    10998.42    10503.13    866.66 o 
 -10   7   2    13074.97    13228.24    417.18 o 
  -9   7   2    15008.09    14192.13    292.30 o 
  -8   7   2     2748.46     2775.22    116.07 o 
  -7   7   2    18013.91    18087.00    240.73 o 
  -6   7   2    22817.99    23129.78    242.14 o 
  -5   7   2    11595.83    12592.02    172.50 o 
  -4   7   2    25905.35    27157.71    265.33 o 
  -3   7   2     1495.74     1898.76     78.55 o 
  -2   7   2     6169.23     5942.35    127.02 o 
  -1   7   2    12574.71    12935.86    170.46 o 
   0   7   2    37253.13    37288.25    434.45 o 
   1   7   2    43304.00    43924.13    380.76 o 
   2   7   2    11179.50    11630.25    148.47 o 
   3   7   2     1901.99     2173.57     72.29 o 
   4   7   2    37802.13    37375.65    316.43 o 
   5   7   2    18609.41    19880.97    214.06 o 
   6   7   2    44936.34    45817.92    446.47 o 
   7   7   2     6869.28     6758.16    161.17 o 
   8   7   2     3858.34     4198.77    143.48 o 
   9   7   2      290.94      289.96     99.66 o 
  10   7   2     2086.76     2149.52    171.84 o 
  11   7   2     4924.83     5199.18    443.40 o 
  12   7   2    16526.79    16127.55    501.87 o 
  13   7   2     3128.43     3157.36    316.59 o 
  14   7   2      701.23     1269.71    527.71 o 
  15   7   2     8536.98     8330.53    672.88 o 
  16   7   2      978.36     1128.04    737.49 o 
  17   7   2     1511.64     1733.95    729.18 o 
 -17   8   2     8902.19     7384.45   1409.71 o 
 -16   8   2    17590.26    16304.09    883.22 o 
 -15   8   2       98.83      730.54    397.57 o 
 -14   8   2      232.69      501.15    397.07 o 
 -13   8   2    12000.87    11133.89   1010.10 o 
 -12   8   2     1341.99     1349.80    280.44 o 
 -11   8   2        8.83      139.44    192.23 o 
 -10   8   2      222.01      242.89    179.05 o 
  -9   8   2       57.02      -47.99    120.25 o 
  -8   8   2     2006.18     1998.21    108.52 o 
  -7   8   2    12763.49    12980.88    198.79 o 
  -6   8   2     5416.80     6003.30    120.10 o 
  -5   8   2    27614.64    26666.47    290.15 o 
  -4   8   2     3332.31     3254.61     97.52 o 
  -3   8   2     2218.49     2385.96     89.08 o 
  -2   8   2    26752.77    26441.65    275.10 o 
  -1   8   2      294.64      198.66     64.26 o 
   0   8   2    16978.75    16884.00    194.34 o 
   1   8   2     4327.32     4510.17    105.15 o 
   2   8   2     2969.61     2671.66     90.32 o 
   3   8   2    79753.00    81090.81    609.83 o 
   4   8   2     1565.29     1986.02     83.92 o 
   5   8   2      649.83      862.85     77.37 o 
   6   8   2    29502.46    29959.33    330.33 o 
   7   8   2     6465.17     6096.04    160.22 o 
   8   8   2     2024.13     1977.51    109.90 o 
   9   8   2    38250.57    37842.41    536.34 o 
  10   8   2     9658.49     9650.03    251.39 o 
  11   8   2    19036.54    18618.52    445.05 o 
  12   8   2     1050.25      827.99    233.06 o 
  13   8   2      333.51      415.36    208.76 o 
  14   8   2     5836.38     5301.71    373.19 o 
  15   8   2      338.14      545.66    406.06 o 
  16   8   2     1138.24      876.22    425.46 o 
  17   8   2     1755.51     1262.91    464.57 o 
 -17   9   2      583.90      637.39    939.51 o 
 -16   9   2       90.00      -47.05    499.23 o 
 -15   9   2    15232.63    14299.93   1359.32 o 
 -14   9   2      428.82      203.55    618.43 o 
 -13   9   2      617.09      889.02    348.13 o 
 -12   9   2    23908.57    22969.87    985.55 o 
 -11   9   2     1869.82     1836.73    275.04 o 
 -10   9   2     6567.56     6205.15    379.40 o 
  -9   9   2    14477.54    13893.70    356.48 o 
  -8   9   2     1453.47     1422.49    107.85 o 
  -7   9   2    38183.01    36650.02    378.21 o 
  -6   9   2      384.53      273.20     70.09 o 
  -5   9   2    11192.47    10213.34    173.89 o 
  -4   9   2     7132.65     7316.90    141.13 o 
  -3   9   2     1678.19     1570.30     88.03 o 
  -2   9   2    11988.58    11687.43    174.22 o 
  -1   9   2    11832.09    11990.11    179.65 o 
   0   9   2      970.71      906.82     74.37 o 
   1   9   2    85936.34    85560.16    714.06 o 
   2   9   2      496.10      606.01     80.11 o 
   3   9   2       52.59       26.45     64.26 o 
   4   9   2    47062.51    46100.66    424.23 o 
   5   9   2    10363.47    10722.49    181.04 o 
   6   9   2    43590.25    44488.61    449.17 o 
   7   9   2     9279.93     9697.48    192.94 o 
   8   9   2      584.57      544.93     95.46 o 
   9   9   2     8316.59     8850.67    229.06 o 
  10   9   2      698.91      725.17    129.65 o 
  11   9   2     5176.50     4991.74    370.06 o 
  12   9   2    27740.01    25994.56    740.06 o 
  13   9   2      147.61      409.46    286.82 o 
  14   9   2      603.77      753.29    411.77 o 
  15   9   2     2146.08     2317.67    708.70 o 
  16   9   2      855.04      841.33    932.09 o 
  17   9   2     1471.38     1768.47    959.47 o 
 -17  10   2    15968.14    15966.73   1023.61 o 
 -16  10   2     9827.86     9850.18    778.34 o 
 -15  10   2      150.11      240.07    652.30 o 
 -14  10   2       53.17      -52.12    523.01 o 
 -13  10   2    14690.59    13461.07    544.65 o 
 -12  10   2      445.44      748.69    215.81 o 
 -11  10   2     5194.84     4740.26    322.26 o 
 -10  10   2     5604.96     5651.53    322.16 o 
  -9  10   2      114.63      202.14    187.87 o 
  -8  10   2      668.77      775.26    113.70 o 
  -7  10   2    19837.52    20105.26    285.59 o 
  -6  10   2     1319.86     1346.93    107.91 o 
  -5  10   2     3037.67     3045.73    117.91 o 
  -4  10   2     4086.18     4047.74    133.71 o 
  -3  10   2    23245.10    22219.10    263.63 o 
  -2  10   2    11116.01    10292.86    164.23 o 
  -1  10   2     4285.90     4202.06    124.12 o 
   0  10   2    42742.95    41677.55    423.34 o 
   1  10   2     4542.59     5550.67    263.20 o 
   2  10   2      639.06      357.44     87.78 o 
   3  10   2    53887.27    52498.13    521.06 o 
   4  10   2      477.63      601.98     81.96 o 
   5  10   2     5644.45     5377.57    145.52 o 
   6  10   2    64258.91    63805.48    605.71 o 
   7  10   2    11387.96    11220.68    210.16 o 
   8  10   2      589.38      553.30    111.49 o 
   9  10   2    23917.40    23633.81    415.52 o 
  10  10   2     1874.59     1650.41    213.66 o 
  11  10   2    19882.60    19564.01   1441.12 o 
  12  10   2     3009.91     3040.04    336.77 o 
  13  10   2     3561.23     4521.69    575.39 o 
  14  10   2      826.23      859.45    468.85 o 
  15  10   2      559.85      582.74    430.33 o 
  16  10   2      223.49      720.53    444.32 o 
 -16  11   2     1350.18     1208.72   1320.22 o 
 -15  11   2     7780.84     7779.37    745.38 o 
 -14  11   2     1874.72     1727.19    458.23 o 
 -13  11   2      360.74      806.23    407.48 o 
 -12  11   2    29851.81    28279.76    791.11 o 
 -11  11   2       43.63      257.56    193.70 o 
 -10  11   2       10.42      110.71    179.78 o 
  -9  11   2      141.33      129.85    186.02 o 
  -8  11   2    11701.87    11116.74    290.13 o 
  -7  11   2    12430.06    12000.06    310.31 o 
  -6  11   2     1394.19     1551.85    127.79 o 
  -5  11   2    12060.41    11532.34    234.19 o 
  -4  11   2     5579.32     5888.53    207.54 o 
  -3  11   2      272.71      339.72     92.25 o 
  -2  11   2    10631.06     9790.57    191.19 o 
  -1  11   2    15573.39    15352.31    229.51 o 
   0  11   2     1329.85     1215.79    100.50 o 
   1  11   2    29306.23    26596.62    315.50 o 
   2  11   2    22166.80    21868.41    297.02 o 
   3  11   2    10644.03    11256.30    250.58 o 
   4  11   2    12804.42    12231.57    203.56 o 
   5  11   2     9705.31     8918.47    186.57 o 
   6  11   2    54690.10    54156.34    540.08 o 
   7  11   2    13117.01    13093.68    243.75 o 
   8  11   2    13785.06    14247.87    280.98 o 
   9  11   2     1958.57     2254.97    160.88 o 
  10  11   2     4339.89     3853.75    276.75 o 
  11  11   2    17502.63    16734.11    888.29 o 
  12  11   2    14260.12    13779.73   2165.73 o 
  13  11   2      763.72      992.78    590.23 o 
  14  11   2       11.71     -269.08   1327.29 o 
  15  11   2      893.94      572.15    484.99 o 
  16  11   2     1255.80     1798.66    492.77 o 
 -16  12   2     8035.56     7511.47    780.44 o 
 -15  12   2     1055.59     1130.29    728.02 o 
 -14  12   2     2265.52     2659.48    535.04 o 
 -13  12   2    16687.52    15153.72    845.81 o 
 -12  12   2      670.02     1082.71    305.51 o 
 -11  12   2     4640.40     5041.65    395.77 o 
 -10  12   2       40.26      197.52    189.73 o 
  -9  12   2      113.60      993.56    602.94 o 
  -8  12   2     3138.76     3200.07    193.66 o 
  -7  12   2    12561.10    12245.25    261.44 o 
  -6  12   2       27.68     -106.86    106.86 o 
  -5  12   2      382.64      377.12    111.18 o 
  -4  12   2     6671.14     6504.43    196.46 o 
  -3  12   2     9943.83     9156.01    202.01 o 
  -2  12   2      649.94      359.01    101.00 o 
  -1  12   2      551.09      506.88     97.56 o 
   0  12   2    22774.64    22694.01    294.14 o 
   1  12   2    11661.38    11342.96    221.85 o 
   2  12   2    16534.07    16089.64    337.33 o 
   3  12   2    40513.50    39163.25    453.83 o 
   4  12   2      211.43       54.06     87.40 o 
   5  12   2     6162.91     6187.31    171.40 o 
   6  12   2    34178.16    33551.16    419.08 o 
   7  12   2    20217.18    20253.80    310.50 o 
   8  12   2     2201.55     2434.71    156.56 o 
   9  12   2    11258.10    11457.15    342.47 o 
  10  12   2     4772.20     4964.21    387.75 o 
  11  12   2    16437.51    15001.01    578.17 o 
  12  12   2    12404.09    13691.49    814.51 o 
  13  12   2     2435.49     2562.79    742.62 o 
  14  12   2       61.31       44.48    269.35 o 
  15  12   2      911.09     1111.43    751.49 o 
  16  12   2       90.73      853.32    446.72 o 
 -16  13   2     4193.08     3366.87   1130.53 o 
 -15  13   2     2299.84     3312.00    584.39 o 
 -14  13   2     5443.61     5183.44    645.29 o 
 -13  13   2     1080.77     1035.25    469.38 o 
 -12  13   2    34241.55    31482.13    875.19 o 
 -11  13   2      795.59     1089.09    272.86 o 
 -10  13   2      158.47      221.36    247.79 o 
  -9  13   2     1123.60      960.64    317.69 o 
  -8  13   2     5871.16     6265.30    278.06 o 
  -7  13   2    13727.85    12844.41    339.32 o 
  -6  13   2      258.49      166.84    121.60 o 
  -5  13   2     8153.33     7831.57    230.19 o 
  -4  13   2    14048.51    13777.77    269.23 o 
  -3  13   2     5840.16     5644.13    191.57 o 
  -2  13   2        8.93      -19.40    108.66 o 
  -1  13   2     5126.29     4995.52    220.83 o 
   0  13   2    10045.04    10477.12    272.01 o 
   1  13   2    54163.34    53707.21    579.55 o 
   2  13   2    47355.22    46531.00    521.78 o 
   3  13   2     9619.96     9538.69    224.33 o 
   4  13   2    20048.56    19802.04    281.53 o 
   5  13   2    30200.10    29279.15    379.66 o 
   6  13   2    35219.81    34351.77    454.08 o 
   7  13   2    10319.50    10343.76    254.64 o 
   8  13   2    10619.90    10214.83    235.36 o 
   9  13   2      264.76      406.60    180.36 o 
  10  13   2     6491.77     5921.18    354.75 o 
  11  13   2     8413.30     8270.37    703.02 o 
  12  13   2    35417.59    33719.34   2011.97 o 
  13  13   2      490.76      953.00    463.64 o 
  14  13   2     3554.63     3204.31    571.80 o 
  15  13   2        1.75     1443.85    576.75 o 
 -15  14   2     2189.72     1840.67    791.75 o 
 -14  14   2      750.72      685.05    469.89 o 
 -13  14   2    14005.73    12476.66    814.86 o 
 -12  14   2       13.83      488.38    429.41 o 
 -11  14   2      764.59     1379.01    285.29 o 
 -10  14   2      274.18      441.69    419.65 o 
  -9  14   2      313.04      345.86    301.20 o 
  -8  14   2     1621.36     1561.37    214.93 o 
  -7  14   2    11188.47    10822.92    341.50 o 
  -6  14   2     2297.86     1855.25    156.68 o 
  -5  14   2      202.12      349.35    135.58 o 
  -4  14   2    31825.10    30985.12    465.15 o 
  -3  14   2     8997.24     8946.44    236.50 o 
  -2  14   2     5794.55     5984.47    284.97 o 
  -1  14   2      304.47      432.09    122.86 o 
   0  14   2    22290.82    22481.57    341.30 o 
   1  14   2    23322.96    23629.57    343.31 o 
   2  14   2    33909.85    33456.35    426.22 o 
   3  14   2    23634.45    22633.30    432.64 o 
   4  14   2      287.17      168.63    127.32 o 
   5  14   2      602.89      547.17    140.64 o 
   6  14   2     7942.08     7814.42    238.03 o 
   7  14   2    19621.54    18884.97    329.79 o 
   8  14   2     3246.13     3198.00    210.07 o 
   9  14   2     7430.73     7567.92    456.69 o 
  10  14   2     5117.94     4476.19    393.43 o 
  11  14   2     5472.15     6051.50    643.66 o 
  12  14   2     2338.67     1988.16    486.29 o 
  13  14   2     8743.76     8685.86    773.85 o 
  14  14   2      302.65     1645.02    497.12 o 
  15  14   2        6.88      227.09    599.30 o 
 -15  15   2      394.21     1048.94    517.94 o 
 -14  15   2     5546.60     5266.23    693.97 o 
 -13  15   2        6.80      185.58    931.85 o 
 -12  15   2    15891.84    13934.72    849.16 o 
 -11  15   2     3408.68     4392.97    590.32 o 
 -10  15   2     4760.78     4336.27    718.69 o 
  -9  15   2     1402.01     1759.03    416.08 o 
  -8  15   2    22421.74    21423.21    598.14 o 
  -7  15   2      927.92      954.46    180.30 o 
  -6  15   2       44.73      194.34    134.28 o 
  -5  15   2     2825.17     3009.56    178.78 o 
  -4  15   2    12650.14    11653.78    255.52 o 
  -3  15   2     6878.77     6860.77    338.55 o 
  -2  15   2      681.67      531.51    134.74 o 
  -1  15   2     1598.23     1257.74    144.27 o 
   0  15   2     1786.29     1638.58    147.52 o 
   1  15   2     8844.13     8977.05    235.16 o 
   2  15   2    26248.84    26426.16    378.96 o 
   3  15   2    28720.87    28444.23    423.76 o 
   4  15   2     8590.93     7828.15    245.99 o 
   5  15   2    34650.62    33698.35    556.19 o 
   6  15   2    15027.98    14453.67    385.04 o 
   7  15   2     8876.58     8178.44    282.59 o 
   8  15   2    28467.46    26744.62    609.33 o 
   9  15   2     1232.71      951.96    219.60 o 
  10  15   2      403.56      446.77    401.73 o 
  11  15   2    13414.01    13736.84    997.35 o 
  12  15   2    16388.18    15359.94   1290.67 o 
  13  15   2       86.24     -131.35    619.37 o 
  14  15   2     3533.32     3296.57    589.64 o 
  15  15   2     1110.14     1037.38    823.04 o 
 -15  16   2     2209.08     3096.43    891.45 o 
 -14  16   2      329.66      780.65    484.06 o 
 -13  16   2     8081.66     7578.02    790.64 o 
 -12  16   2     1115.66     2329.13    962.61 o 
 -11  16   2    16909.31    17348.50    915.23 o 
 -10  16   2     2581.94     3448.87    923.49 o 
  -9  16   2     1850.74     2442.61    339.44 o 
  -8  16   2      311.89      386.13    253.44 o 
  -7  16   2     3220.68     2697.30    329.21 o 
  -6  16   2     6571.11     6393.50    321.11 o 
  -5  16   2       33.97      -21.85    118.66 o 
  -4  16   2    18418.98    17391.95    323.34 o 
  -3  16   2     2688.53     2694.52    182.66 o 
  -2  16   2        1.26       98.43    142.64 o 
  -1  16   2     1593.57     1641.07    169.69 o 
   0  16   2      238.69      131.66    145.45 o 
   1  16   2    14163.05    14752.89    309.85 o 
   2  16   2    16188.75    16117.66    322.59 o 
   3  16   2     7463.91     7440.49    244.50 o 
   4  16   2     1808.57     1646.72    163.08 o 
   5  16   2     1024.96      674.96    146.01 o 
   6  16   2     5319.43     4896.70    245.19 o 
   7  16   2    33261.44    31625.40    616.25 o 
   8  16   2     9685.55     9285.78    339.97 o 
   9  16   2      396.82     1053.60    427.56 o 
  10  16   2     2709.35     3087.98    525.31 o 
  11  16   2     5705.64     5784.33    665.72 o 
  12  16   2      467.20      596.48    457.96 o 
  13  16   2    12950.36    13115.27    898.69 o 
  14  16   2     2026.10     1832.70    797.79 o 
 -14  17   2     5346.24     6271.12    759.71 o 
 -13  17   2      279.29      406.32    492.60 o 
 -12  17   2     5799.27     6114.02    729.69 o 
 -11  17   2     1082.77     1865.86    994.31 o 
 -10  17   2     1720.45     1860.20    506.37 o 
  -9  17   2     2343.59     1935.43    801.23 o 
  -8  17   2    10329.76     9881.38    537.00 o 
  -7  17   2     1440.42     1493.27    317.39 o 
  -6  17   2      530.37      487.20    172.53 o 
  -5  17   2     1319.94     1374.21    178.14 o 
  -4  17   2     2910.48     2869.04    193.03 o 
  -3  17   2     1361.57     1265.63    158.98 o 
  -2  17   2      350.31      -17.04    142.09 o 
  -1  17   2      554.17      639.96    156.77 o 
   0  17   2      672.69      589.25    153.24 o 
   1  17   2    18738.95    18532.55    428.14 o 
   2  17   2     6424.00     6693.31    241.50 o 
   3  17   2     7129.85     7164.33    287.90 o 
   4  17   2     3084.94     2798.08    209.95 o 
   5  17   2     4204.23     3897.91    284.58 o 
   6  17   2     3940.31     3376.12    232.99 o 
   7  17   2      908.65      682.28    200.66 o 
   8  17   2     7128.43     6825.83    652.12 o 
   9  17   2     2628.00     2702.66    951.17 o 
  10  17   2     1621.15     1166.80    761.06 o 
  11  17   2     2609.39     2762.24    564.17 o 
  12  17   2     8116.44     9263.67    837.13 o 
  13  17   2      156.98     1050.22    778.38 o 
  14  17   2     1386.95     2110.80    572.50 o 
 -14  18   2       45.26      689.63    525.06 o 
 -13  18   2     2046.12     1793.92    568.07 o 
 -12  18   2      261.77     1055.79    500.12 o 
 -11  18   2     2177.42     2257.75    706.63 o 
 -10  18   2      691.33      734.52    464.85 o 
  -9  18   2      363.24      497.84    436.47 o 
  -8  18   2      112.79      484.89    431.69 o 
  -7  18   2      387.78      523.14    434.63 o 
  -6  18   2     1648.17     1802.12    266.55 o 
  -5  18   2     2191.81     2044.23    223.76 o 
  -4  18   2     7757.86     7868.73    302.92 o 
  -3  18   2      181.85      390.64    168.41 o 
  -2  18   2      948.32      911.81    166.83 o 
  -1  18   2      183.62      255.78    156.31 o 
   0  18   2      812.82      870.82    167.31 o 
   1  18   2     7488.22     7625.68    251.60 o 
   2  18   2    21845.52    21709.87    412.12 o 
   3  18   2     1366.61     1318.15    192.55 o 
   4  18   2     1962.12     1999.01    211.02 o 
   5  18   2      465.46      436.60    190.77 o 
   6  18   2       11.02     -198.79    272.42 o 
   7  18   2    21631.39    20186.88    787.63 o 
   8  18   2     2991.50     2928.63    538.08 o 
   9  18   2       34.38      671.90    431.78 o 
  10  18   2     1762.35     2556.97    598.67 o 
  11  18   2     2752.34     1704.09    527.10 o 
  12  18   2      871.36     1014.40    828.69 o 
  13  18   2     6929.27     7157.06    783.61 o 
 -13  19   2       29.38     -118.49    478.71 o 
 -12  19   2      146.49       38.44    632.14 o 
 -11  19   2     3600.04     4077.72    850.49 o 
 -10  19   2      514.95      293.68    474.13 o 
  -9  19   2     7207.79     6645.29    694.73 o 
  -8  19   2     9254.88     8293.26   1434.69 o 
  -7  19   2     1728.25     1856.08    489.40 o 
  -6  19   2     1028.93     1182.10    460.32 o 
  -5  19   2       90.10     1107.04    256.40 o 
  -4  19   2      738.31     1124.17    228.77 o 
  -3  19   2    11302.95    12303.20    357.59 o 
  -2  19   2     6912.66     7146.95    383.68 o 
  -1  19   2      391.67      322.69    178.41 o 
   0  19   2     3232.82     3237.22    247.08 o 
   1  19   2     3513.74     3337.14    241.74 o 
   2  19   2     5323.40     5415.95    276.65 o 
   3  19   2     9057.04     9264.03    332.55 o 
   4  19   2      880.35      760.36    193.33 o 
   5  19   2     3251.81     3508.90    307.30 o 
   6  19   2     4048.31     4717.79    698.61 o 
   7  19   2      179.22      694.54    524.52 o 
   8  19   2     4936.47     5150.04    759.00 o 
   9  19   2     1242.32     1176.16    552.88 o 
  10  19   2       27.40     -193.28    429.17 o 
  11  19   2     1928.22     1298.87    511.41 o 
  12  19   2     5285.48     5272.07    946.61 o 
  13  19   2     3315.68     3489.52    635.72 o 
 -12  20   2     3096.40     2660.93    600.02 o 
 -11  20   2        6.48      628.01    486.91 o 
 -10  20   2       36.08      849.96    505.49 o 
  -9  20   2     3556.25     3974.71    628.76 o 
  -8  20   2     2433.99     2071.86    523.79 o 
  -7  20   2      871.72     1385.18    604.89 o 
  -6  20   2     6619.79     8008.14    924.67 o 
  -5  20   2     1344.16     1839.77    375.89 o 
  -4  20   2    16676.16    16235.32    715.60 o 
  -3  20   2      978.65     1423.41    254.95 o 
  -2  20   2     2731.82     3477.71    300.38 o 
  -1  20   2     5183.64     6029.46    362.24 o 
   0  20   2       29.13      400.47    222.50 o 
   1  20   2     1194.09     1583.38    262.37 o 
   2  20   2    14316.35    15309.05    537.48 o 
   3  20   2       20.10      272.29    218.28 o 
   4  20   2      395.99     1284.22    309.33 o 
   5  20   2      201.10      335.20    366.98 o 
   6  20   2       97.25      856.19    366.58 o 
   7  20   2     7361.64     8490.55    940.14 o 
   8  20   2     3842.44     4472.96    743.82 o 
   9  20   2       83.92      -31.15    505.46 o 
  10  20   2     2598.73     2180.97    658.40 o 
  11  20   2      993.24      206.49    523.21 o 
  12  20   2     1149.11      786.70    944.65 o 
 -12  21   2      108.18      702.54    508.25 o 
 -11  21   2     2241.19     3044.25   1137.98 o 
 -10  21   2      355.91      559.78    790.70 o 
  -9  21   2     2849.57     2744.99    592.67 o 
  -8  21   2     6026.38    10142.69    999.70 o 
  -7  21   2     8662.11     8883.88    983.08 o 
  -6  21   2     8919.10    10004.91   1053.95 o 
  -5  21   2      188.34     1035.73    615.20 o 
  -4  21   2     1176.99     2085.79    526.14 o 
  -3  21   2    13594.19    14277.79    565.00 o 
  -2  21   2      576.49      916.13    283.29 o 
  -1  21   2     5636.59     5781.53    421.37 o 
   0  21   2     5478.63     5577.88    362.65 o 
   1  21   2     2006.86     2244.06    283.28 o 
   2  21   2      989.72     1533.83    322.22 o 
   3  21   2     9058.02     9804.12    662.71 o 
   4  21   2      897.69      796.55    360.71 o 
   5  21   2     5984.61     5566.08    439.72 o 
   6  21   2      449.48     1191.33    373.00 o 
   7  21   2       10.69      438.16    553.57 o 
   8  21   2      528.24      818.54    586.88 o 
   9  21   2      239.07      744.21    592.61 o 
  10  21   2      103.52      463.03    541.78 o 
  11  21   2      509.79      817.87    605.38 o 
 -11  22   2     2577.50     2421.97    753.47 o 
 -10  22   2      172.43      860.61    510.60 o 
  -9  22   2     4548.68     3665.29    794.09 o 
  -8  22   2     6883.92     6794.76    940.22 o 
  -7  22   2      514.84      330.77    604.40 o 
  -6  22   2    12887.81    13037.14   1099.57 o 
  -5  22   2     8214.28     9355.11   1027.55 o 
  -4  22   2    13601.59    14343.02   1227.04 o 
  -3  22   2     1608.83     1878.21    474.49 o 
  -2  22   2     1684.97     2554.34    348.42 o 
  -1  22   2     3261.85     4823.05    681.68 o 
   0  22   2      335.21      623.22    456.96 o 
   1  22   2      293.49     1103.00    411.87 o 
   2  22   2     4549.44     5628.45    570.85 o 
   3  22   2      319.79      961.54    629.97 o 
   4  22   2      188.58      529.26    385.23 o 
   5  22   2     2971.89     4262.21    758.46 o 
   6  22   2        1.90      547.94    567.95 o 
   7  22   2      832.53     1621.36    651.91 o 
   8  22   2      335.86     1087.43    596.98 o 
   9  22   2      237.95      882.28    598.33 o 
  10  22   2     2408.54     2713.67    720.51 o 
  11  22   2     2801.57     2851.84    757.82 o 
 -10  23   2     2495.42     2698.41    762.18 o 
  -9  23   2     1785.09     2644.43    745.42 o 
  -8  23   2     2415.88     2183.45    725.23 o 
  -7  23   2     9419.34     9626.09   1085.34 o 
  -6  23   2     8055.16     8076.54   1001.44 o 
  -5  23   2      213.14     1467.13    678.33 o 
  -4  23   2     1743.66     2002.88    691.24 o 
  -3  23   2    11229.14    13373.72   1106.55 o 
  -2  23   2      133.43      750.11    401.36 o 
  -1  23   2     3821.45     4840.04    547.07 o 
   0  23   2    13372.02    14849.14    769.64 o 
   1  23   2     1414.34     1818.18    458.36 o 
   2  23   2       67.62      490.40    380.94 o 
   3  23   2     1596.01     3398.77   1183.77 o 
   4  23   2      133.92      131.50    542.88 o 
   5  23   2     3496.67     4092.32    774.50 o 
   6  23   2      236.98      749.31    615.29 o 
   7  23   2     1562.02     1025.56    629.33 o 
   8  23   2       55.14      252.33    595.09 o 
   9  23   2        3.78      434.01    594.81 o 
  10  23   2      123.09      733.31    609.62 o 
  -9  24   2     3929.83     4877.36    875.49 o 
  -8  24   2     3916.73     4150.87    863.32 o 
  -7  24   2      372.46      800.70    643.24 o 
  -6  24   2     3039.06     3134.73    759.16 o 
  -5  24   2     8522.33     7127.62    952.88 o 
  -4  24   2     4260.90     6420.39    946.86 o 
  -3  24   2      975.29     1636.65    694.29 o 
  -2  24   2     4721.93     6943.96    954.41 o 
  -1  24   2     2735.69     3801.01    523.10 o 
   0  24   2      258.97     1338.42    439.67 o 
   1  24   2     7064.35     9132.50   1025.57 o 
   2  24   2      294.24      604.01    430.30 o 
   3  24   2      482.08     1232.80    425.13 o 
   4  24   2        3.24      724.28    538.01 o 
   5  24   2      699.05     1467.78    669.88 o 
   6  24   2      120.24      784.76    592.37 o 
   7  24   2      289.56      835.22    607.04 o 
   8  24   2      534.72     1098.49    651.31 o 
   9  24   2       45.01      -58.04    533.33 o 
  -8  25   2      324.05     1520.31    672.30 o 
  -7  25   2     7787.19     9249.38   1113.06 o 
  -6  25   2     3556.58     4677.37    899.38 o 
  -5  25   2      178.25      472.19    612.50 o 
  -4  25   2    13672.85    16716.79   1265.12 o 
  -3  25   2      207.35     1131.78    615.91 o 
  -2  25   2      224.33     1015.77    675.59 o 
  -1  25   2     6050.92     7433.33    964.47 o 
   0  25   2     8479.45    10186.97    998.53 o 
   1  25   2     1089.93     2307.45   1176.80 o 
   2  25   2      979.27     1812.92    489.20 o 
   3  25   2        2.68     -121.81    524.10 o 
   4  25   2     3928.54     4527.05    830.40 o 
   5  25   2      147.02      177.49    554.40 o 
   6  25   2      158.50      482.40    588.47 o 
   7  25   2      239.29      523.09    606.05 o 
  -6  26   2     1973.16     2841.01    792.35 o 
  -5  26   2    12791.08    15264.76   1238.47 o 
  -4  26   2       25.66     1207.37    664.41 o 
  -3  26   2       33.39      860.28    638.37 o 
  -2  26   2     2435.50     3941.26    844.81 o 
  -1  26   2     1891.86     3021.25    803.64 o 
   0  26   2      119.74     1646.27    472.08 o 
   1  26   2    10794.24    13904.66    813.21 o 
   2  26   2       11.79      322.81    623.70 o 
   3  26   2      508.29      557.53    568.45 o 
   4  26   2      245.66      929.52    610.40 o 
   5  26   2     1706.01     2434.67    732.46 o 
   6  26   2       27.96      585.33    551.86 o 
  -4  27   2     4704.54     6407.15    967.65 o 
  -3  27   2       15.15      803.84    643.02 o 
  -2  27   2     2012.79     2568.54    787.43 o 
  -1  27   2     3058.94     4638.30    894.26 o 
   0  27   2     4568.23     6003.75    946.16 o 
   1  27   2     1300.31     3067.46    542.28 o 
   2  27   2     3432.39     4352.55    829.08 o 
   3  27   2      736.53     1060.24    599.44 o 
   4  27   2     2672.41     4419.87    854.70 o 
 -18   1   3       16.15     1087.32    634.52 o 
 -17   1   3      573.12      669.52    566.74 o 
 -16   1   3      227.27      910.98   1092.63 o 
 -15   1   3        1.67      404.77    486.48 o 
 -14   1   3      419.59     1324.10    498.58 o 
 -13   1   3     1834.46     1820.66    302.16 o 
 -12   1   3      176.18      -44.54    172.77 o 
 -11   1   3     1555.61     1478.62    129.96 o 
 -10   1   3     2316.41     2352.01    136.95 o 
  -9   1   3        5.30      -61.51     88.99 o 
  -8   1   3      382.47      461.55     60.41 o 
  -7   1   3    25691.40    26320.20    302.96 o 
  -6   1   3      637.06      538.59     52.73 o 
  -5   1   3     1799.08     2015.67    109.56 o 
  -4   1   3    15568.02    16433.70    240.77 o 
  -3   1   3    24275.78    24858.61    305.44 o 
  -2   1   3     7041.95     7013.24    142.80 o 
  -1   1   3     1600.87     1736.62     40.00 o 
   0   1   3     1510.75     1374.54     39.90 o 
   1   1   3     2365.58     2396.91     53.09 o 
   2   1   3    31527.24    34754.39    464.30 o 
   3   1   3     4960.43     5649.88     91.95 o 
   4   1   3     1744.05     1861.62     55.01 o 
   5   1   3     5184.42     5300.75     89.88 o 
   6   1   3       83.55      144.46     49.03 o 
   7   1   3     9793.57    10348.30    169.31 o 
   8   1   3      259.52      313.80     73.42 o 
   9   1   3     6503.92     7078.96    205.56 o 
  10   1   3      146.32      119.72    103.85 o 
  11   1   3      644.18      620.99    115.46 o 
  12   1   3      932.07      981.66    135.17 o 
  13   1   3       82.21      257.43    139.09 o 
  14   1   3      277.34      730.59    224.46 o 
  15   1   3      505.87      430.58    238.25 o 
  16   1   3      832.69      728.39    790.66 o 
  17   1   3      773.67      750.35    658.94 o 
 -18   2   3     6660.78     7215.78    928.55 o 
 -17   2   3       30.82      591.99    583.36 o 
 -16   2   3      113.57      747.55    556.60 o 
 -15   2   3     4370.13     5334.85    679.47 o 
 -14   2   3     2786.90     3082.56    590.74 o 
 -13   2   3     6100.23     6016.25    427.21 o 
 -12   2   3     9687.44     8933.87    454.28 o 
 -11   2   3     5637.70     5291.01    230.29 o 
 -10   2   3      256.12      280.15     85.84 o 
  -9   2   3     4166.93     4430.57    128.63 o 
  -8   2   3       81.73      105.98     63.35 o 
  -7   2   3    13112.92    13768.00    301.19 o 
  -6   2   3    18229.80    17788.37    224.89 o 
  -5   2   3    33948.13    35567.76    347.59 o 
  -4   2   3     1836.80     1886.77     86.19 o 
  -3   2   3     5006.76     4539.91    146.80 o 
  -2   2   3      614.24      691.28     69.40 o 
  -1   2   3      505.43      427.22     30.47 o 
   0   2   3    27189.89    27708.07    290.60 o 
   1   2   3     1617.87     1654.99     49.51 o 
   2   2   3    11739.12    11647.21    116.59 o 
   3   2   3      733.71     1058.73     52.13 o 
   4   2   3    68864.55    74271.70    520.19 o 
   5   2   3     1450.56     1444.52     57.54 o 
   6   2   3     5969.14     5491.68    108.27 o 
   7   2   3      412.18      488.73     65.59 o 
   8   2   3    12500.88    12677.88    190.83 o 
   9   2   3     1341.57     1447.55     99.65 o 
  10   2   3     6742.67     6596.83    208.82 o 
  11   2   3      254.09      233.59    110.52 o 
  12   2   3     7342.05     7068.76    233.70 o 
  13   2   3     4760.46     4759.77    279.36 o 
  14   2   3     1809.15     1751.38    265.07 o 
  15   2   3     1318.75     1497.86    351.38 o 
  16   2   3      305.26      -24.33    489.23 o 
  17   2   3       53.13      405.25    923.71 o 
 -18   3   3      597.06      890.37    619.84 o 
 -17   3   3     5370.38     5869.49    835.97 o 
 -16   3   3      930.05     1529.77    607.22 o 
 -15   3   3     1696.52     3362.56    997.34 o 
 -14   3   3       14.99      263.77    266.08 o 
 -13   3   3     7795.27     8273.22    479.47 o 
 -12   3   3      363.69      399.28    158.17 o 
 -11   3   3     4228.91     4081.24    214.74 o 
 -10   3   3      436.69      310.54     87.46 o 
  -9   3   3      125.39      229.45     80.72 o 
  -8   3   3     3219.04     3250.85    105.48 o 
  -7   3   3    35617.34    37944.52    476.45 o 
  -6   3   3      175.35      229.19     43.46 o 
  -5   3   3    11229.45    10761.65    190.74 o 
  -4   3   3    17945.67    17607.79    214.07 o 
  -3   3   3    82132.09    83342.94    834.02 o 
  -2   3   3    16746.23    17051.65    188.13 o 
  -1   3   3     6816.57     6055.86     88.11 o 
   0   3   3    29860.03    29496.42    266.07 o 
   1   3   3    72645.64    76153.02    551.05 o 
   2   3   3    21973.25    22938.48    211.72 o 
   3   3   3    47051.30    47402.86    379.57 o 
   4   3   3    11715.91    12711.60    130.60 o 
   5   3   3    23522.80    25177.19    225.10 o 
   6   3   3     4381.47     4694.15    103.04 o 
   7   3   3     9111.29     8854.61    151.22 o 
   8   3   3     9753.86    10177.21    173.15 o 
   9   3   3    25784.79    26136.28    307.77 o 
  10   3   3      380.38      398.45    106.54 o 
  11   3   3     7003.75     7010.29    284.25 o 
  12   3   3     3319.30     3527.10    189.10 o 
  13   3   3     5064.17     5204.95    284.24 o 
  14   3   3      922.79      886.61    232.64 o 
  15   3   3     9571.12     9331.87    577.48 o 
  16   3   3      498.37     1673.20    553.56 o 
  17   3   3     1517.42     1185.75    979.47 o 
 -18   4   3    13055.83    11138.93   1052.54 o 
 -17   4   3       35.45     1060.93    629.38 o 
 -16   4   3     3132.20     2892.66    677.96 o 
 -15   4   3     1752.32     3032.44    601.83 o 
 -14   4   3     1627.03     2534.80    354.63 o 
 -13   4   3     3050.70     3479.66    371.13 o 
 -12   4   3    32719.34    30748.85    659.25 o 
 -11   4   3     2088.83     2138.42    217.49 o 
 -10   4   3     2279.62     2294.29    123.53 o 
  -9   4   3     2844.67     3051.15    123.46 o 
  -8   4   3     2543.04     2704.14    106.19 o 
  -7   4   3      368.31      402.89     56.79 o 
  -6   4   3    68148.31    68468.84    628.33 o 
  -5   4   3    11685.32    12286.92    159.78 o 
  -4   4   3    15673.20    16509.40    156.75 o 
  -3   4   3    60023.97    61582.78    548.95 o 
  -2   4   3    17381.63    16060.02    168.75 o 
  -1   4   3    18690.42    17726.60    177.78 o 
   0   4   3    12814.41    12078.56    143.83 o 
   1   4   3       75.22       52.90     43.79 o 
   2   4   3    52458.01    54718.90    433.93 o 
   3   4   3    17709.79    18409.69    172.30 o 
   4   4   3    19705.10    20329.71    175.38 o 
   5   4   3       33.82       -0.26     42.40 o 
   6   4   3    49777.01    51786.99    449.99 o 
   7   4   3     3890.85     3974.04    112.64 o 
   8   4   3     1888.34     1922.45     95.82 o 
   9   4   3     1847.68     1897.91    104.59 o 
  10   4   3     5302.96     5148.49    205.87 o 
  11   4   3     1262.68     1526.42    141.45 o 
  12   4   3    18817.32    18520.44    358.71 o 
  13   4   3     2275.22     2262.80    221.39 o 
  14   4   3     4546.13     4717.18    463.30 o 
  15   4   3     1862.84     2417.07    400.44 o 
  16   4   3     1309.10     1179.49    496.76 o 
  17   4   3      526.03     1124.68    420.07 o 
 -18   5   3       31.19     1361.08    616.92 o 
 -17   5   3     4235.41     3897.07    736.12 o 
 -16   5   3      338.77     1204.21    885.44 o 
 -15   5   3      886.05      858.59    304.72 o 
 -14   5   3     2603.56     2598.36    567.18 o 
 -13   5   3     8296.74     7780.26    481.46 o 
 -12   5   3      169.69      326.17    166.68 o 
 -11   5   3    19179.41    19426.30    564.87 o 
 -10   5   3     5182.36     5100.80    187.81 o 
  -9   5   3    16111.03    15532.35    328.80 o 
  -8   5   3     2708.45     2875.50    109.64 o 
  -7   5   3     3099.13     3146.73    105.16 o 
  -6   5   3     3041.84     3201.95    121.32 o 
  -5   5   3    35359.51    33900.66    303.18 o 
  -4   5   3     1828.08     1795.49     77.24 o 
  -3   5   3    22637.78    23429.83    224.13 o 
  -2   5   3     1898.08     1934.21     74.81 o 
  -1   5   3    36805.69    37512.95    350.66 o 
   0   5   3      233.12      137.86     54.00 o 
   1   5   3    37333.55    39087.58    313.53 o 
   2   5   3    84202.26    89087.89    663.39 o 
   3   5   3    45560.37    46644.39    346.19 o 
   4   5   3     1000.26     1444.24     75.02 o 
   5   5   3    39619.31    41815.62    341.88 o 
   6   5   3     9757.53    10619.47    186.93 o 
   7   5   3     6237.96     5827.09    140.83 o 
   8   5   3     2841.97     2916.32    110.57 o 
   9   5   3    28259.52    28195.53    383.90 o 
  10   5   3     5722.40     5808.94    188.89 o 
  11   5   3    20700.63    19413.62    356.15 o 
  12   5   3     2484.17     2164.80    180.83 o 
  13   5   3     5173.21     5670.42    333.83 o 
  14   5   3       16.29      351.90    204.00 o 
  15   5   3    12456.48    12352.21    741.64 o 
  16   5   3     1836.32     3107.98    511.57 o 
  17   5   3      695.13     1374.38    626.96 o 
 -17   6   3       41.84     1171.17   1115.57 o 
 -16   6   3     1666.31     1328.93    975.80 o 
 -15   6   3     4576.81     4619.72    462.00 o 
 -14   6   3     2569.27     3163.72    393.57 o 
 -13   6   3     5083.30     5231.41    443.23 o 
 -12   6   3    31062.68    30433.24    671.99 o 
 -11   6   3      271.83      283.49    143.50 o 
 -10   6   3     7602.97     7359.53    412.68 o 
  -9   6   3    10550.26    10140.89    236.42 o 
  -8   6   3     8379.41     8120.48    175.06 o 
  -7   6   3     9482.40     9246.69    167.06 o 
  -6   6   3   104334.43   103526.54    925.55 o 
  -5   6   3     7015.11     6948.29    139.36 o 
  -4   6   3    23193.79    22554.27    225.97 o 
  -3   6   3    14654.60    15192.69    166.99 o 
  -2   6   3     1012.29     1070.20     59.86 o 
  -1   6   3      536.02      419.55     53.17 o 
   0   6   3    66165.41    65230.59    576.75 o 
   1   6   3      171.40      209.98     47.51 o 
   2   6   3    45626.74    46572.68    361.65 o 
   3   6   3    55004.57    57168.33    439.27 o 
   4   6   3    25703.84    26355.49    227.70 o 
   5   6   3     3954.22     4558.41    110.47 o 
   6   6   3    96718.48    98276.54    839.46 o 
   7   6   3     1201.06     1277.02    108.19 o 
   8   6   3    15624.70    15838.10    224.72 o 
   9   6   3      574.98      285.39    100.08 o 
  10   6   3     3527.96     3380.70    159.91 o 
  11   6   3     9826.98     9273.29    340.96 o 
  12   6   3    18776.05    18038.24    452.61 o 
  13   6   3     7576.32     7195.85    545.25 o 
  14   6   3     2662.57     3582.95    361.65 o 
  15   6   3      922.08     1605.41    429.82 o 
  16   6   3     3672.74     3030.42    515.65 o 
  17   6   3      432.51     1059.88   1074.12 o 
 -17   7   3    10634.62    11849.91   1627.48 o 
 -16   7   3     2213.33     2669.16    644.89 o 
 -15   7   3     3262.85     3500.92    483.29 o 
 -14   7   3     1096.84     1948.30    350.11 o 
 -13   7   3     1898.28     2396.15    359.56 o 
 -12   7   3       10.98      220.15    187.99 o 
 -11   7   3    15725.70    15591.05    457.41 o 
 -10   7   3       11.06     -186.99    186.99 o 
  -9   7   3     2483.14     2506.20    146.41 o 
  -8   7   3     3264.24     3186.54    116.62 o 
  -7   7   3     1086.79     1149.36     77.82 o 
  -6   7   3       28.96      -52.42     59.12 o 
  -5   7   3    37994.48    36334.10    333.76 o 
  -4   7   3        3.49      -55.26     55.26 o 
  -3   7   3    49274.31    49217.64    437.45 o 
  -2   7   3    11267.66    11740.12    149.82 o 
  -1   7   3    12247.25    12237.55    152.91 o 
   0   7   3     2278.50     2497.96     77.08 o 
   1   7   3   148431.11   150627.89   1072.48 o 
   2   7   3      634.72      614.73     55.89 o 
   3   7   3    12267.76    10977.18    132.07 o 
   4   7   3      410.29      560.80     62.32 o 
   5   7   3     9791.63     9739.68    150.30 o 
   6   7   3       97.87       53.24     65.55 o 
   7   7   3    30612.23    30322.00    420.60 o 
   8   7   3      129.46       83.81     83.32 o 
   9   7   3    15029.36    15196.70    299.97 o 
  10   7   3      388.46      503.63    120.88 o 
  11   7   3     3658.19     3895.37    212.66 o 
  12   7   3       51.89      -15.88    224.89 o 
  13   7   3     5590.75     5910.04    923.97 o 
  14   7   3      245.70      693.48    296.77 o 
  15   7   3     5305.52     4608.39    592.09 o 
  16   7   3     1439.90     1990.38    661.74 o 
  17   7   3      345.29      987.53    455.63 o 
 -17   8   3      924.59      514.86    990.03 o 
 -16   8   3     1910.18     3142.42    882.46 o 
 -15   8   3      528.39      870.07    349.90 o 
 -14   8   3       46.54       30.98    295.11 o 
 -13   8   3     7383.05     7047.67    669.92 o 
 -12   8   3    22656.52    21464.52    565.03 o 
 -11   8   3      365.38      483.49    186.33 o 
 -10   8   3    15669.95    15052.20    451.31 o 
  -9   8   3     2161.88     2281.22    182.20 o 
  -8   8   3      125.22       -9.02     76.64 o 
  -7   8   3     1143.92     1113.09     79.37 o 
  -6   8   3     9288.17     8998.25    170.79 o 
  -5   8   3       39.76      -62.97     62.97 o 
  -4   8   3    18477.09    17104.16    213.39 o 
  -3   8   3      108.73      125.39     72.57 o 
  -2   8   3     7743.10     7538.38    134.96 o 
  -1   8   3     2619.67     2718.13     93.00 o 
   0   8   3    19615.21    17440.26    194.17 o 
   1   8   3      927.41      907.91     64.13 o 
   2   8   3    65865.30    64306.38    549.87 o 
   3   8   3     2127.14     2465.52     86.50 o 
   4   8   3     4365.87     5144.22    122.78 o 
   5   8   3      872.31     1077.32     82.16 o 
   6   8   3    73303.34    72944.38    625.10 o 
   7   8   3       41.92      -73.93     73.93 o 
   8   8   3    14753.75    15223.32    300.30 o 
   9   8   3      617.71      529.99    124.40 o 
  10   8   3       46.86      170.92    114.80 o 
  11   8   3     1095.53      866.92    183.13 o 
  12   8   3     9598.71     9330.13   1065.08 o 
  13   8   3     1008.48      748.20    232.11 o 
  14   8   3     8952.72     9146.91    689.67 o 
  15   8   3      389.67     1034.17    443.34 o 
  16   8   3     3769.89     4361.39    599.09 o 
  17   8   3      890.74      711.96   1506.15 o 
 -17   9   3    12283.59    11543.74   1609.16 o 
 -16   9   3       79.60      615.59    567.03 o 
 -15   9   3     1693.58     1118.12    378.25 o 
 -14   9   3      340.36      939.35    326.46 o 
 -13   9   3     2679.46     3398.81    296.34 o 
 -12   9   3     7146.14     6991.85    356.55 o 
 -11   9   3    12646.59    11808.97    420.57 o 
 -10   9   3      510.84      567.46    220.77 o 
  -9   9   3     5500.96     4784.43    298.33 o 
  -8   9   3      164.50       36.70    108.37 o 
  -7   9   3     1240.55     1139.71     96.19 o 
  -6   9   3      605.67      669.85     74.48 o 
  -5   9   3    37578.08    36334.88    373.69 o 
  -4   9   3        0.52      -54.14     72.02 o 
  -3   9   3    12395.41    12363.59    190.63 o 
  -2   9   3     1209.67     1349.45     83.27 o 
  -1   9   3      102.95       29.45     68.53 o 
   0   9   3      417.91      556.37     76.03 o 
   1   9   3    45065.40    43841.33    428.75 o 
   2   9   3       12.96       76.52     75.10 o 
   3   9   3    13270.86    12765.18    217.75 o 
   4   9   3      617.52      893.19     74.22 o 
   5   9   3     7152.40     7487.05    156.96 o 
   6   9   3       85.64       98.48     82.49 o 
   7   9   3    33284.37    33922.83    354.66 o 
   8   9   3     6031.78     6022.62    194.20 o 
   9   9   3    21640.10    20315.92    363.72 o 
  10   9   3      730.75      656.62    129.76 o 
  11   9   3      787.47      635.49    167.95 o 
  12   9   3      455.33      651.36    236.39 o 
  13   9   3    11321.84    11172.17    511.89 o 
  14   9   3      112.84     -353.52    973.73 o 
  15   9   3      247.01      563.00    423.83 o 
  16   9   3     1050.46     1516.10    471.81 o 
 -17  10   3      510.99     1453.23   1009.20 o 
 -16  10   3     6403.24     6510.94    852.80 o 
 -15  10   3        5.97      688.67    435.13 o 
 -14  10   3      112.05      982.75    397.88 o 
 -13  10   3      397.57      980.27    451.45 o 
 -12  10   3     1548.78     1687.95    265.28 o 
 -11  10   3     5081.26     4915.06    324.81 o 
 -10  10   3    12886.66    13180.13    440.56 o 
  -9  10   3      256.78      -73.47    181.88 o 
  -8  10   3      104.83       50.92    148.60 o 
  -7  10   3     3411.72     3439.35    127.17 o 
  -6  10   3    14359.33    14038.79    202.86 o 
  -5  10   3     1204.86     1265.21     95.29 o 
  -4  10   3    15999.82    15183.78    224.83 o 
  -3  10   3      695.52      702.19     81.93 o 
  -2  10   3     1304.41     1308.19     89.73 o 
  -1  10   3       45.85      -40.23     76.38 o 
   0  10   3     4592.51     4252.71    200.83 o 
   1  10   3     4427.57     5006.10    146.90 o 
   2  10   3     9611.30     9619.04    186.47 o 
   3  10   3       51.56       35.24     69.08 o 
   4  10   3     3574.66     3418.01    112.46 o 
   5  10   3      333.29      173.65     77.37 o 
   6  10   3    19798.26    20182.45    272.21 o 
   7  10   3       57.23       -8.50     84.27 o 
   8  10   3    32174.49    33331.33    443.37 o 
   9  10   3     9637.99     9439.88    252.88 o 
  10  10   3     4542.76     4649.77    233.81 o 
  11  10   3        4.39     -182.49    194.25 o 
  12  10   3     7577.95     8089.73    577.32 o 
  13  10   3       15.30      898.99    414.41 o 
  14  10   3     4707.94     4180.57    617.61 o 
  15  10   3      347.25      292.94    716.40 o 
  16  10   3       19.26      334.51    405.64 o 
 -16  11   3      124.06     1592.14    507.66 o 
 -15  11   3     2002.73     2480.02    526.05 o 
 -14  11   3      310.60      725.90    416.29 o 
 -13  11   3      754.56     1051.84    298.00 o 
 -12  11   3     4516.26     4434.38    409.23 o 
 -11  11   3     7692.88     7235.43    389.01 o 
 -10  11   3     1831.14     1594.87    230.79 o 
  -9  11   3     6893.11     6851.07    346.56 o 
  -8  11   3     2725.66     2809.14    216.63 o 
  -7  11   3     1069.75     1113.11    125.98 o 
  -6  11   3      649.43      604.08    103.13 o 
  -5  11   3     8106.63     8049.70    177.05 o 
  -4  11   3        4.61      -92.84     92.84 o 
  -3  11   3     4980.80     4901.91    148.77 o 
  -2  11   3     7982.53     7472.84    170.87 o 
  -1  11   3      112.72       71.95     87.75 o 
   0  11   3      592.74      468.06     88.01 o 
   1  11   3    11250.12    10988.78    193.60 o 
   2  11   3      392.01      581.10     95.14 o 
   3  11   3    17633.58    17486.59    244.83 o 
   4  11   3      641.52      601.98     87.17 o 
   5  11   3     1954.36     1746.28    111.41 o 
   6  11   3     2789.80     3020.59    136.51 o 
   7  11   3    12938.46    12957.82    246.02 o 
   8  11   3      197.15      220.84    119.43 o 
   9  11   3      798.09      782.22    126.03 o 
  10  11   3      135.15       87.38    122.94 o 
  11  11   3     3665.69     3394.96    507.30 o 
  12  11   3     1856.56     1970.81    423.51 o 
  13  11   3     7960.62     8240.64    689.32 o 
  14  11   3      701.22      505.76    423.79 o 
  15  11   3      296.59      564.13    425.18 o 
  16  11   3     1098.16     2073.05    649.14 o 
 -16  12   3     3793.13     4013.52    623.59 o 
 -15  12   3     1697.79     2362.60    530.45 o 
 -14  12   3     1776.49     2159.04    489.58 o 
 -13  12   3      381.76      947.08    566.89 o 
 -12  12   3     1899.22     2385.46    323.28 o 
 -11  12   3     3286.28     3609.41    309.48 o 
 -10  12   3     7537.78     7578.66    369.61 o 
  -9  12   3    10696.75     9934.03    401.92 o 
  -8  12   3     3152.70     3235.19    279.99 o 
  -7  12   3     1557.45     1862.93    198.24 o 
  -6  12   3     2934.39     2884.55    154.16 o 
  -5  12   3     2466.62     2477.52    146.04 o 
  -4  12   3    43878.46    41458.64    456.76 o 
  -3  12   3     5895.46     5554.83    166.57 o 
  -2  12   3       21.86      -30.69     91.14 o 
  -1  12   3     2493.13     2355.93    135.41 o 
   0  12   3     5664.79     5721.74    160.55 o 
   1  12   3     2171.90     2213.62    120.37 o 
   2  12   3    42060.18    41616.66    469.09 o 
   3  12   3     4698.44     4206.89    158.25 o 
   4  12   3     1769.03     1905.31    131.47 o 
   5  12   3       82.22       18.12    103.20 o 
   6  12   3      222.15       80.25    111.81 o 
   7  12   3     2311.87     2155.30    143.86 o 
   8  12   3     5629.91     5380.32    184.61 o 
   9  12   3     4280.53     3918.94    208.13 o 
  10  12   3     1347.64     1424.07    388.58 o 
  11  12   3     1443.26     1602.44    285.42 o 
  12  12   3      194.30      -65.57    389.59 o 
  13  12   3     1449.66      201.95    243.62 o 
  14  12   3     2650.71     3519.45   1406.13 o 
  15  12   3     1627.62     1959.57    527.37 o 
  16  12   3      925.57     1895.89    605.69 o 
 -16  13   3        1.44     1282.58    649.84 o 
 -15  13   3      314.77     1502.04    511.55 o 
 -14  13   3     3763.13     3158.79    675.03 o 
 -13  13   3       22.11      388.77    431.26 o 
 -12  13   3      863.79     1092.53    286.26 o 
 -11  13   3        1.82      183.49    233.23 o 
 -10  13   3       14.82      200.12    336.79 o 
  -9  13   3       36.87      312.74    190.52 o 
  -8  13   3     2367.14     2325.83    256.56 o 
  -7  13   3      553.71      371.97    148.34 o 
  -6  13   3       59.67       64.52    120.44 o 
  -5  13   3      465.90      485.26    115.08 o 
  -4  13   3     1737.75     1843.67    142.72 o 
  -3  13   3     8626.51     8509.82    217.90 o 
  -2  13   3     3648.76     3416.55    159.22 o 
  -1  13   3       32.88       38.33    102.27 o 
   0  13   3       93.60      233.16    104.87 o 
   1  13   3     8088.31     7582.57    201.59 o 
   2  13   3     5936.10     6162.20    190.45 o 
   3  13   3      423.10      391.41    115.54 o 
   4  13   3       67.58        0.17    112.99 o 
   5  13   3      563.31      539.15    127.19 o 
   6  13   3     2134.13     1689.52    148.67 o 
   7  13   3     5601.96     5390.89    185.70 o 
   8  13   3      433.10      286.62    118.55 o 
   9  13   3      563.28      464.54    139.83 o 
  10  13   3       50.31       52.07    310.45 o 
  11  13   3       47.94      -24.26    359.64 o 
  12  13   3     4881.45     5657.36    726.97 o 
  13  13   3      564.33      775.80    768.04 o 
  14  13   3      933.41      257.07   1276.74 o 
  15  13   3      846.46     1807.92    862.23 o 
 -15  14   3     3350.84     3248.53    704.49 o 
 -14  14   3     1965.69     2155.70    662.24 o 
 -13  14   3      158.24      304.24    444.64 o 
 -12  14   3     4486.11     5080.52    743.24 o 
 -11  14   3     2770.01     2587.53    343.96 o 
 -10  14   3     2540.51     2820.35    334.91 o 
  -9  14   3     3336.50     3694.96    360.04 o 
  -8  14   3       87.02      163.11    156.77 o 
  -7  14   3     1751.74     1903.51    177.63 o 
  -6  14   3     8850.98     8964.43    260.90 o 
  -5  14   3     1373.91     1486.50    164.36 o 
  -4  14   3     3372.84     2968.92    165.39 o 
  -3  14   3    17075.54    16158.33    312.39 o 
  -2  14   3      360.25      145.22    120.49 o 
  -1  14   3       28.45       73.88    114.51 o 
   0  14   3     2740.73     2771.52    152.71 o 
   1  14   3     3644.57     3797.93    172.24 o 
   2  14   3     1387.93     1481.49    138.44 o 
   3  14   3     6695.58     6306.67    202.54 o 
   4  14   3      654.21      498.05    136.47 o 
   5  14   3      288.82      433.30    138.88 o 
   6  14   3      234.59      309.32    132.04 o 
   7  14   3      154.59      116.40    126.19 o 
   8  14   3       38.08     -130.88    130.88 o 
   9  14   3     3610.15     3468.97    251.29 o 
  10  14   3     7447.57     6845.38    638.13 o 
  11  14   3       11.21      179.43    660.79 o 
  12  14   3      873.32     1001.99    575.90 o 
  13  14   3     2004.67     1842.61    517.73 o 
  14  14   3      526.19      897.89    473.53 o 
  15  14   3      842.62      896.46    500.83 o 
 -15  15   3      511.39      309.03    480.36 o 
 -14  15   3      641.48      184.36    916.36 o 
 -13  15   3      229.82      321.70    587.00 o 
 -12  15   3      269.82      551.16    446.62 o 
 -11  15   3     1387.67     1658.33    476.19 o 
 -10  15   3      530.76      776.64    507.20 o 
  -9  15   3      444.83      443.94    319.61 o 
  -8  15   3     2435.04     2890.07    250.22 o 
  -7  15   3     1363.46     1373.32    189.21 o 
  -6  15   3     7075.64     6697.02    237.20 o 
  -5  15   3      104.97     -119.48    124.41 o 
  -4  15   3     3794.52     4084.31    206.10 o 
  -3  15   3     5075.21     5287.12    323.50 o 
  -2  15   3     2484.35     2367.60    158.01 o 
  -1  15   3    10106.54    10270.54    241.40 o 
   0  15   3     3878.53     3706.51    172.45 o 
   1  15   3      971.27      887.20    151.66 o 
   2  15   3    19121.48    18939.26    344.16 o 
   3  15   3      371.00      551.42    143.19 o 
   4  15   3     3274.85     2847.09    179.01 o 
   5  15   3     6734.38     7077.37    310.18 o 
   6  15   3     2614.80     2517.49    176.48 o 
   7  15   3      215.63      213.32    143.68 o 
   8  15   3     1358.82     1285.59    177.16 o 
   9  15   3     5141.08     4773.21    401.08 o 
  10  15   3      758.05      536.24    392.19 o 
  11  15   3      108.10      391.14    409.48 o 
  12  15   3     3794.06     3720.58    572.16 o 
  13  15   3      526.91      191.58    803.87 o 
  14  15   3      779.46      740.33    469.97 o 
  15  15   3     4568.35     4176.05    771.02 o 
 -15  16   3     2909.06     2657.57    656.70 o 
 -14  16   3     3012.32     3251.89   1412.05 o 
 -13  16   3      110.61      100.79   1095.38 o 
 -12  16   3    12360.06    13602.20   1238.43 o 
 -11  16   3     1958.03     2091.32    519.71 o 
 -10  16   3      570.43      496.27    818.90 o 
  -9  16   3    10889.10    11004.43    541.70 o 
  -8  16   3     6240.27     5708.25    543.41 o 
  -7  16   3     5351.49     4590.03    399.29 o 
  -6  16   3    25545.26    24403.90    506.32 o 
  -5  16   3     1373.20     1391.09    150.88 o 
  -4  16   3      209.06      390.61    151.79 o 
  -3  16   3    17511.46    17087.94    330.03 o 
  -2  16   3     1376.97     1008.51    158.30 o 
  -1  16   3     2407.88     2070.00    171.98 o 
   0  16   3    14836.03    14869.14    308.16 o 
   1  16   3     2814.24     2712.99    180.80 o 
   2  16   3      102.38       35.46    142.63 o 
   3  16   3    21160.69    20733.61    519.34 o 
   4  16   3     3669.38     3571.47    191.12 o 
   5  16   3     2075.56     1866.31    163.81 o 
   6  16   3     6910.83     6371.21    252.84 o 
   7  16   3     5380.93     5224.29    420.94 o 
   8  16   3       55.65      438.50    253.58 o 
   9  16   3     2098.48     2603.26    510.21 o 
  10  16   3     1669.79     1539.09    451.61 o 
  11  16   3      971.80     1193.55    457.77 o 
  12  16   3     5700.07     5430.59    675.60 o 
  13  16   3     2278.22     2382.50    559.76 o 
  14  16   3      272.06      573.41    583.56 o 
 -14  17   3      908.22     1290.29   1345.97 o 
 -13  17   3      877.98     1341.08    529.92 o 
 -12  17   3      614.39      751.13    587.22 o 
 -11  17   3     6010.59     7103.75    727.59 o 
 -10  17   3     4751.60     5147.22    639.63 o 
  -9  17   3     4436.59     4449.69    601.33 o 
  -8  17   3      161.64      532.00    274.75 o 
  -7  17   3     4193.03     3706.87    281.38 o 
  -6  17   3     1262.85     1260.25    189.92 o 
  -5  17   3     9068.01     8707.00    284.40 o 
  -4  17   3     2316.03     2210.90    202.59 o 
  -3  17   3     5810.81     5740.73    224.39 o 
  -2  17   3     4144.13     3926.23    197.16 o 
  -1  17   3     9135.78     8978.07    257.08 o 
   0  17   3     1501.69     1382.33    161.63 o 
   1  17   3     5444.69     5125.67    216.99 o 
   2  17   3     7355.95     7309.40    242.58 o 
   3  17   3     3746.35     3589.74    193.33 o 
   4  17   3      133.87       27.63    148.29 o 
   5  17   3      140.27      277.43    164.49 o 
   6  17   3      964.71      954.97    185.30 o 
   7  17   3     2539.77     2684.56    267.59 o 
   8  17   3      377.97      345.65    294.87 o 
   9  17   3     2812.68     2624.43    500.82 o 
  10  17   3      909.15     1240.21    526.70 o 
  11  17   3      510.75      335.97    430.06 o 
  12  17   3     2710.78     2727.04    546.24 o 
  13  17   3     3598.91     5912.05   2117.46 o 
  14  17   3      536.30      971.43    642.35 o 
 -14  18   3      444.53     1388.32    549.22 o 
 -13  18   3       44.49      220.58    478.93 o 
 -12  18   3     4702.27     4401.55    668.06 o 
 -11  18   3      917.82     1461.56    677.35 o 
 -10  18   3     7858.84     8345.89    767.79 o 
  -9  18   3     1302.44     1481.79    486.92 o 
  -8  18   3      482.94      711.72    442.15 o 
  -7  18   3     1747.14      863.22    448.52 o 
  -6  18   3    18103.51    18367.08    750.77 o 
  -5  18   3     6358.65     6387.45    291.05 o 
  -4  18   3     4714.61     4721.12    264.76 o 
  -3  18   3     2341.17     2069.40    202.07 o 
  -2  18   3      103.71      150.31    152.41 o 
  -1  18   3      704.95      416.85    270.90 o 
   0  18   3     2103.15     2102.76    171.04 o 
   1  18   3       29.41      510.88    169.61 o 
   2  18   3     5649.93     5730.06    252.32 o 
   3  18   3      109.70      121.20    165.48 o 
   4  18   3        2.26     -148.75    181.86 o 
   5  18   3      300.08      -25.44    166.11 o 
   6  18   3     4075.79     4192.83    318.29 o 
   7  18   3     4185.55     4670.17    485.87 o 
   8  18   3     8291.07     8151.45    900.53 o 
   9  18   3       38.93      204.61    422.20 o 
  10  18   3     1421.07     1656.10    512.64 o 
  11  18   3     1104.95      901.98    466.30 o 
  12  18   3     3703.98     4951.29    661.91 o 
  13  18   3     2239.71     1965.38    544.44 o 
 -13  19   3     1326.12     1361.44    527.42 o 
 -12  19   3       65.05      426.57    503.60 o 
 -11  19   3    12736.25    11126.60    859.37 o 
 -10  19   3      759.22      590.68    494.17 o 
  -9  19   3      490.28      762.29    453.61 o 
  -8  19   3     4970.86     4449.59    647.19 o 
  -7  19   3     2787.88     3239.98    543.87 o 
  -6  19   3      188.20      823.91    438.06 o 
  -5  19   3    11187.66    10450.96    468.77 o 
  -4  19   3     2209.55     2379.30    238.08 o 
  -3  19   3     3379.68     3537.93    235.01 o 
  -2  19   3       71.74       89.17    165.07 o 
  -1  19   3      446.18      434.43    174.26 o 
   0  19   3     1385.23     1485.60    216.71 o 
   1  19   3     6485.69     6723.39    298.86 o 
   2  19   3     1326.05     1390.47    230.36 o 
   3  19   3     7601.60     7598.85    304.32 o 
   4  19   3      484.34      271.42    178.96 o 
   5  19   3      512.01      423.97    282.37 o 
   6  19   3     2097.54     2305.07    342.89 o 
   7  19   3     8726.27     8635.63    607.04 o 
   8  19   3      375.69      491.32    518.60 o 
   9  19   3     3041.08     2827.69    682.13 o 
  10  19   3       32.52      423.83    545.99 o 
  11  19   3        1.31      398.16    704.80 o 
  12  19   3      965.41      946.43    508.22 o 
  13  19   3     6231.95     5961.92    896.12 o 
 -12  20   3     4228.48     4026.65    654.72 o 
 -11  20   3     1131.70      915.27    546.72 o 
 -10  20   3     8111.46     9316.00    864.13 o 
  -9  20   3      137.61      478.94    474.35 o 
  -8  20   3      833.73     1128.24    477.11 o 
  -7  20   3     1455.13     1577.75    495.82 o 
  -6  20   3    10418.13     9812.22   1018.93 o 
  -5  20   3     6189.06     7278.73    904.33 o 
  -4  20   3     8652.82     9606.22    815.53 o 
  -3  20   3     2378.57     2233.80    229.09 o 
  -2  20   3       10.25      184.31    203.83 o 
  -1  20   3      984.46      854.35    187.02 o 
   0  20   3     4712.60     4939.44    391.18 o 
   1  20   3     1931.80     2075.41    257.56 o 
   2  20   3    20933.76    21026.40    561.19 o 
   3  20   3     1807.84     1923.11    267.35 o 
   4  20   3      559.96      782.67    343.20 o 
   5  20   3      173.18      255.39    371.65 o 
   6  20   3      218.70      198.11    340.87 o 
   7  20   3     2661.18     2912.57    675.16 o 
   8  20   3    11840.28    12417.79   1008.12 o 
   9  20   3     2077.10     1918.49    646.13 o 
  10  20   3     1366.26     1661.71    641.89 o 
  11  20   3     2251.70     1833.06    656.70 o 
  12  20   3     1206.44     1082.82    600.98 o 
 -12  21   3      260.23      695.92    592.28 o 
 -11  21   3    11034.95     9958.00    892.97 o 
 -10  21   3     1211.48      814.75    483.94 o 
  -9  21   3      417.55      566.89    485.54 o 
  -8  21   3      154.14      887.18    800.48 o 
  -7  21   3     3817.86     4070.71    774.35 o 
  -6  21   3     2089.92     2727.99    693.37 o 
  -5  21   3    17936.87    19595.65   1248.62 o 
  -4  21   3       43.68      272.00    651.34 o 
  -3  21   3      863.91     1693.58    360.62 o 
  -2  21   3       11.71      465.00    380.55 o 
  -1  21   3      351.75      843.96    279.57 o 
   0  21   3     3124.80     3499.75    320.52 o 
   1  21   3     5552.44     5988.25    369.08 o 
   2  21   3      874.19     1115.82    305.68 o 
   3  21   3      841.21     1240.51    318.45 o 
   4  21   3       21.86     -204.49    274.80 o 
   5  21   3     1591.03     1958.86    351.38 o 
   6  21   3      720.61      524.18    523.91 o 
   7  21   3    15039.62    16429.14   1153.37 o 
   8  21   3     1862.22     2569.52    693.31 o 
   9  21   3     2221.17     2852.65    723.14 o 
  10  21   3       55.51     1028.65    650.33 o 
  11  21   3      229.39      116.35    561.02 o 
 -11  22   3     2093.59     2106.97    567.07 o 
 -10  22   3    11832.12    10757.09   2696.73 o 
  -9  22   3     1564.76     2048.02   1162.45 o 
  -8  22   3     1643.03     2834.97    726.10 o 
  -6  22   3     5429.97     4828.31    830.78 o 
  -5  22   3     9045.48    10835.23   1014.60 o 
  -4  22   3    13912.91    13549.08   1100.98 o 
  -3  22   3     3668.11     4418.98    627.85 o 
  -2  22   3     4176.60     5067.16    408.25 o 
  -1  22   3       60.42      619.15    277.92 o 
   0  22   3      146.24      653.97    395.16 o 
   1  22   3     4386.01     5595.30    563.47 o 
   2  22   3    16689.90    18310.05    810.20 o 
   3  22   3     4169.11     5175.75   1437.64 o 
   4  22   3     1668.70     2716.02    644.19 o 
   5  22   3       70.25     -194.95    505.07 o 
   6  22   3      200.56      424.51    550.43 o 
   7  22   3      365.54      105.05    530.40 o 
   8  22   3    18436.65    17904.93   1227.33 o 
   9  22   3     5114.57     5017.66    848.68 o 
  10  22   3      310.22      -13.86    573.35 o 
 -10  23   3       90.56     1146.52    603.79 o 
  -9  23   3     1780.98     1390.10    665.36 o 
  -8  23   3      103.83      729.09    640.29 o 
  -7  23   3      862.84      814.99    654.65 o 
  -6  23   3      215.20     1100.97    639.87 o 
  -5  23   3     6608.85     7703.13    991.21 o 
  -4  23   3      194.69     1182.29    649.49 o 
  -3  23   3      558.46      490.95    618.18 o 
  -2  23   3       43.47      111.22    574.80 o 
  -1  23   3      581.71     1702.16    439.08 o 
   0  23   3     5655.44     6039.87    751.37 o 
   1  23   3     9001.24     9230.36    685.75 o 
   2  23   3       80.29      507.53    389.11 o 
   3  23   3      491.46     1172.37    433.43 o 
   4  23   3     1090.69     1314.89   1094.61 o 
   5  23   3       87.73     -109.77    529.76 o 
   6  23   3       95.93     -518.00    518.00 o 
   7  23   3     7747.67     8173.32    992.86 o 
   8  23   3      580.56     1830.67    662.27 o 
   9  23   3       87.90      881.20    605.88 o 
  -9  24   3      332.86      834.43    629.00 o 
  -8  24   3       93.20      727.35    626.07 o 
  -7  24   3      225.42     1341.40    658.99 o 
  -6  24   3     3083.98     3157.57    780.49 o 
  -5  24   3     3381.68     3631.28    809.42 o 
  -4  24   3     3734.23     4216.62    847.44 o 
  -3  24   3      530.83     1155.65    686.95 o 
  -2  24   3      207.24     1126.17    651.68 o 
  -1  24   3     1111.01     1828.24    516.45 o 
   0  24   3     1582.48     2990.04    682.77 o 
   1  24   3     2636.74     3043.78    525.91 o 
   2  24   3     2104.88     3091.23    518.34 o 
   3  24   3      711.49      724.06    948.14 o 
   5  24   3      920.92     2096.38    675.41 o 
   6  24   3      257.64      801.85    579.71 o 
   7  24   3      160.87      528.26    591.03 o 
   8  24   3     4878.48     4966.75    862.58 o 
  -8  25   3      689.23     1735.61    713.76 o 
  -7  25   3      858.46     1601.48    688.69 o 
  -6  25   3      723.07     1276.15    694.32 o 
  -5  25   3     3448.37     5158.86    933.16 o 
  -4  25   3        6.20      716.67    614.09 o 
  -3  25   3      363.50     1434.43    694.75 o 
  -2  25   3      537.35      781.50    668.55 o 
  -1  25   3     2406.40     3810.25    826.08 o 
   0  25   3     2941.32     3400.69    546.09 o 
   1  25   3     2159.40     2468.03    503.82 o 
   2  25   3      192.54      990.56    432.96 o 
   3  25   3        3.37      340.01    421.16 o 
   4  25   3     2251.08     2348.92    665.03 o 
   5  25   3       96.38     1176.26    591.12 o 
   6  25   3      968.05     1826.48    680.42 o 
   7  25   3     2700.67     4032.22    811.98 o 
  -6  26   3      669.23     1531.94    690.35 o 
  -5  26   3     3442.58     4384.85    891.13 o 
  -4  26   3       52.30     1042.33    651.15 o 
  -3  26   3     3017.28     3939.01    855.77 o 
  -2  26   3     1297.28     2175.57    763.85 o 
  -1  26   3     1009.43     1991.27    742.22 o 
   0  26   3      143.88      774.45    671.72 o 
   1  26   3      824.21     2613.85    515.86 o 
   2  26   3      257.46     1290.10    463.91 o 
   3  26   3     4764.13     5558.10    871.95 o 
   4  26   3      472.79     1216.59    603.11 o 
   5  26   3     2686.28     3387.81    792.04 o 
   6  26   3      530.89     2225.59    685.51 o 
  -4  27   3      100.65     1260.61    670.40 o 
  -3  27   3        1.77      -95.30    579.03 o 
  -2  27   3     1410.58     1905.63    691.20 o 
  -1  27   3      394.52     1106.41    653.78 o 
   0  27   3     2311.54     2876.30    826.70 o 
   1  27   3        3.04     1968.90   1154.26 o 
   2  27   3      417.72     2075.29    629.73 o 
   3  27   3      976.56     1395.30    605.82 o 
   4  27   3     1736.81     2604.89    752.69 o 
 -18   0   4      132.93     1142.58    876.07 o 
 -17   0   4    21990.00    17483.21   1550.29 o 
 -16   0   4     7502.29     7561.14   1171.68 o 
 -15   0   4     6114.57     5767.83    984.73 o 
 -14   0   4    19355.95    16490.23   1324.40 o 
 -13   0   4     8868.38     8958.35   1036.01 o 
 -12   0   4    11828.59    10738.91    682.25 o 
 -11   0   4    28162.75    27799.04    616.86 o 
 -10   0   4    40969.57    39566.41    764.50 o 
  -9   0   4      116.08       37.81    131.28 o 
  -8   0   4    18018.17    17725.99    480.95 o 
  -7   0   4    37853.08    38466.81    571.83 o 
  -6   0   4   128117.11   128361.91   1665.65 o 
  -5   0   4    79747.66    81413.27   1071.29 o 
  -4   0   4   130486.13   129714.47   2799.37 o 
  -3   0   4      242.08       52.00     90.57 o 
  -2   0   4     3035.95     3462.73    129.31 o 
  -1   0   4    49183.70    52905.64    514.87 o 
   0   0   4    25795.23    26661.01    386.44 o 
   1   0   4   106639.81   116177.85   1658.28 o 
   2   0   4      985.02      914.07     79.26 o 
   3   0   4      224.36      328.54     67.38 o 
   4   0   4    10928.67    13037.47    206.54 o 
   5   0   4    56793.98    57841.90    729.93 o 
   6   0   4     1901.91     2117.97    133.50 o 
   7   0   4    40635.11    38535.42    530.42 o 
   8   0   4     3280.64     2980.61    189.87 o 
   9   0   4    51405.30    50668.38    984.23 o 
  10   0   4     7360.94     7815.14    351.88 o 
  11   0   4      413.82      484.77    204.14 o 
  12   0   4     2828.22     3080.75    285.83 o 
  13   0   4    26954.35    26450.10    604.63 o 
  14   0   4     3617.28     4676.91    506.21 o 
  15   0   4    29701.54    27644.24   1044.91 o 
  16   0   4     9959.90     8762.77   1301.75 o 
  17   0   4    17980.32    15114.64   1580.33 o 
 -18   1   4     9039.92     8548.89    973.07 o 
 -17   1   4       18.26      489.35    565.98 o 
 -16   1   4     6657.24     7543.68    844.80 o 
 -15   1   4    26481.65    24135.89   1188.45 o 
 -14   1   4     9587.50    11263.41    843.98 o 
 -13   1   4      498.29      765.69    435.95 o 
 -12   1   4    95952.01    89989.55   1753.15 o 
 -11   1   4    19703.96    19755.53    403.75 o 
 -10   1   4     1021.82     1206.73    130.14 o 
  -9   1   4    53581.51    53079.05    558.85 o 
  -8   1   4     6893.06     6907.21    156.19 o 
  -7   1   4    26915.08    26040.25    295.91 o 
  -6   1   4    71041.01    71439.41    681.51 o 
  -5   1   4    33670.06    34580.14    448.19 o 
  -4   1   4      210.80      212.42     62.02 o 
  -3   1   4    29594.45    29588.05    376.73 o 
  -2   1   4     1981.31     2068.69    116.54 o 
  -1   1   4   185004.13   194931.30   1597.26 o 
   0   1   4     6631.25     7087.87     94.88 o 
   1   1   4     8394.90     8915.67    115.42 o 
   2   1   4     9413.66     9926.54    149.82 o 
   3   1   4      206.17      196.01     42.04 o 
   4   1   4   108512.77   116073.82    905.07 o 
   5   1   4    11950.16    12360.71    164.41 o 
   6   1   4     8699.47     8809.03    170.96 o 
   7   1   4    13365.17    13179.25    192.20 o 
   8   1   4    48664.41    49404.64    502.22 o 
   9   1   4    16716.71    16600.46    338.11 o 
  10   1   4    63228.93    62896.21    842.32 o 
  11   1   4      926.93     1036.99    139.53 o 
  12   1   4    43977.67    41796.48    594.15 o 
  13   1   4     1594.71     1684.59    164.70 o 
  14   1   4    20513.30    19993.44    606.17 o 
  15   1   4    17545.83    16658.38    674.33 o 
  16   1   4     1910.80     1947.34    410.11 o 
  17   1   4     1187.29      903.76    672.35 o 
 -18   2   4       43.81     1184.65    633.54 o 
 -17   2   4    12394.02    11612.22   1032.65 o 
 -16   2   4    11496.80    12181.99    915.43 o 
 -15   2   4     6811.37     7710.33    790.53 o 
 -14   2   4     5312.62     5260.17   1169.90 o 
 -13   2   4     4319.88     4513.39    381.35 o 
 -12   2   4    21020.06    20035.99    639.45 o 
 -11   2   4    25158.45    24996.16    468.56 o 
 -10   2   4    26048.70    25487.57    434.34 o 
  -9   2   4    12496.21    12234.45    204.69 o 
  -8   2   4     3339.56     3636.61    111.25 o 
  -7   2   4    30151.60    28998.54    333.17 o 
  -6   2   4    54250.40    55000.18    621.63 o 
  -5   2   4     4546.21     4489.47    122.35 o 
  -4   2   4    27642.74    28959.26    412.37 o 
  -3   2   4    16052.61    15609.07    257.05 o 
  -2   2   4      165.93      202.92     61.17 o 
  -1   2   4     3915.24     3427.48     70.28 o 
   0   2   4     1887.97     2095.12     70.02 o 
   1   2   4      986.23     1136.33     46.08 o 
   2   2   4    39676.63    43026.49    382.00 o 
   3   2   4    86272.12    91881.26    719.78 o 
   4   2   4    19287.06    21102.30    204.40 o 
   5   2   4    14263.46    14161.46    180.20 o 
   6   2   4    15374.75    16163.65    237.33 o 
   7   2   4    69156.91    69311.05    616.74 o 
   8   2   4     2140.02     2213.03     97.62 o 
   9   2   4    64394.01    65264.74    709.66 o 
  10   2   4     1332.32     1245.54    131.90 o 
  11   2   4     2640.79     2742.56    166.42 o 
  12   2   4     6595.29     6301.77    235.48 o 
  13   2   4    19449.61    18979.80    420.52 o 
  14   2   4     3479.91     3805.45    335.61 o 
  15   2   4    29720.40    29068.53    903.99 o 
  16   2   4     6294.65     6178.43    553.51 o 
  17   2   4     5248.69     3923.77   1182.05 o 
 -18   3   4     1289.71     1069.85    663.63 o 
 -17   3   4      297.47      863.41    823.23 o 
 -16   3   4    16797.56    14878.91    986.07 o 
 -15   3   4    12998.99    12283.57    857.13 o 
 -14   3   4     2995.49     4268.04    625.41 o 
 -13   3   4      344.35      873.28    259.64 o 
 -12   3   4    43751.15    41840.29   1003.86 o 
 -11   3   4    39210.95    38100.25    728.90 o 
 -10   3   4     2343.10     2331.03    119.44 o 
  -9   3   4    14907.33    14933.98    216.27 o 
  -8   3   4      650.99      656.74     51.36 o 
  -7   3   4    11762.26    12517.67    210.26 o 
  -6   3   4    37099.70    34950.36    450.43 o 
  -5   3   4    53106.24    52863.71    618.94 o 
  -4   3   4    10546.66    11155.08    229.42 o 
  -3   3   4     2716.04     2710.58    110.32 o 
  -2   3   4    54780.10    56998.64    589.26 o 
  -1   3   4      915.13      868.05     46.55 o 
   0   3   4     5013.45     5513.02     99.09 o 
   1   3   4    10535.94    10632.97    137.26 o 
   2   3   4     5494.37     5936.07    126.17 o 
   3   3   4      179.50      219.05     40.43 o 
   4   3   4    26339.20    26636.34    246.75 o 
   5   3   4     1349.20     1343.29     81.25 o 
   6   3   4      169.41      148.19     64.08 o 
   7   3   4     6860.24     6756.51    155.33 o 
   8   3   4    51395.32    50999.23    488.74 o 
   9   3   4     4465.79     4783.13    164.00 o 
  10   3   4    20712.98    20273.36    359.27 o 
  11   3   4     3761.38     3933.58    191.53 o 
  12   3   4    21667.75    21433.46    394.92 o 
  13   3   4       31.05      -78.71    151.88 o 
  14   3   4    19379.18    18426.36    488.98 o 
  15   3   4     9374.96     9370.16    580.13 o 
  16   3   4      151.33      832.80   1048.48 o 
  17   3   4      982.00      568.15    945.88 o 
 -18   4   4      410.09     1952.70    653.62 o 
 -17   4   4     5554.12     6390.48    850.02 o 
 -16   4   4     2552.96     2976.31    645.29 o 
 -15   4   4     3492.37     3932.40    648.46 o 
 -14   4   4     4514.73     4994.24    432.43 o 
 -13   4   4     2266.07     2225.40    328.29 o 
 -12   4   4      724.89      877.00    181.30 o 
 -11   4   4    15110.10    14819.51    422.92 o 
 -10   4   4     7699.01     7021.34    236.81 o 
  -9   4   4     3161.61     3286.87    121.13 o 
  -8   4   4     6278.81     6125.07    135.98 o 
  -7   4   4     6540.21     5923.62    152.97 o 
  -6   4   4    38331.18    36339.31    434.37 o 
  -5   4   4     2369.49     2445.59    104.61 o 
  -4   4   4      390.46      328.94     66.64 o 
  -3   4   4     1962.65     1933.55     67.81 o 
  -2   4   4    35982.38    35590.53    425.43 o 
  -1   4   4     6175.52     5848.02    162.07 o 
   0   4   4     2704.09     2896.64     84.77 o 
   1   4   4     5902.58     6071.58    105.67 o 
   2   4   4       52.19      -11.16     39.01 o 
   3   4   4    34044.51    35519.41    303.42 o 
   4   4   4     4751.28     5097.24    104.72 o 
   5   4   4    31810.79    34265.77    365.21 o 
   6   4   4    13250.59    13407.60    254.81 o 
   7   4   4     5310.54     5605.82    164.64 o 
   8   4   4     4445.89     4217.58    126.34 o 
   9   4   4    35658.76    35374.83    452.14 o 
  10   4   4      141.68      181.88     98.62 o 
  11   4   4      130.87      309.61    111.45 o 
  12   4   4      469.39      364.62    124.89 o 
  13   4   4    17776.27    16451.97    450.81 o 
  14   4   4      529.34      454.52    177.83 o 
  15   4   4    14313.18    14495.55    811.44 o 
  16   4   4     4302.36     5138.07   1094.61 o 
  17   4   4     3366.00     3722.33    544.15 o 
 -18   5   4      159.77      417.36    586.02 o 
 -17   5   4        6.92      -45.25    550.02 o 
 -16   5   4     6998.93     7191.48    813.65 o 
 -15   5   4     2257.62     3379.58    630.90 o 
 -14   5   4      368.38      863.96    291.14 o 
 -13   5   4     4688.38     4959.78    446.94 o 
 -12   5   4    17534.32    16657.43    485.76 o 
 -11   5   4    25971.10    22719.10   1126.81 o 
 -10   5   4     3948.28     3951.40    272.31 o 
  -9   5   4       75.22       14.91    101.22 o 
  -8   5   4      362.56      447.73     93.52 o 
  -7   5   4      321.10      669.51    151.20 o 
  -6   5   4     3244.63     3290.80    146.64 o 
  -5   5   4    58741.94    58445.04    749.16 o 
  -4   5   4     5065.63     5660.74    125.33 o 
  -3   5   4     4820.26     4431.39    100.55 o 
  -2   5   4    17311.28    17346.50    229.70 o 
  -1   5   4    15177.90    14840.30    163.34 o 
   0   5   4     7143.22     6844.10    108.71 o 
   1   5   4     2913.70     2943.00     74.91 o 
   2   5   4    25800.71    26336.16    246.29 o 
   3   5   4     4512.88     4439.49    100.75 o 
   4   5   4    25877.91    26830.10    280.15 o 
   5   5   4     8680.05     9017.92    205.24 o 
   6   5   4    11426.48    11574.26    180.77 o 
   7   5   4     2274.48     2193.38     93.02 o 
   8   5   4    14423.87    14432.31    209.88 o 
   9   5   4     2131.29     2067.08    134.39 o 
  10   5   4    10950.06    11092.12    246.78 o 
  11   5   4     1562.99     1646.13    152.34 o 
  12   5   4     4990.90     4789.88    232.94 o 
  13   5   4       55.41      360.74    210.87 o 
  14   5   4    17884.72    17327.70    603.09 o 
  15   5   4     3187.30     2614.88    612.65 o 
  16   5   4      212.97      436.61    670.23 o 
  17   5   4        1.38      -61.77    925.90 o 
 -18   6   4      104.59      338.97    832.31 o 
 -17   6   4     1537.88     2460.20    632.62 o 
 -16   6   4      161.19     1369.15    571.00 o 
 -15   6   4     2689.76     3407.81    475.31 o 
 -14   6   4     2144.94     2407.74    359.42 o 
 -13   6   4      878.90     1228.20    306.94 o 
 -12   6   4      269.26      457.69    150.13 o 
 -11   6   4     3712.28     3664.03    308.47 o 
 -10   6   4     9122.17     8304.07    337.60 o 
  -9   6   4      965.91      872.30    130.97 o 
  -8   6   4     3622.20     3536.76    117.04 o 
  -7   6   4    20116.60    19127.63    281.36 o 
  -6   6   4     4643.25     4365.44    135.21 o 
  -5   6   4     4437.42     4244.00    137.83 o 
  -4   6   4       74.70      -38.54     48.02 o 
  -3   6   4      922.89     1066.69     62.03 o 
  -2   6   4    33436.65    32928.40    317.85 o 
  -1   6   4    10619.20    10605.91    162.35 o 
   0   6   4    16193.68    16653.03    185.77 o 
   1   6   4    25825.62    26047.98    233.28 o 
   2   6   4      950.93      821.96     60.14 o 
   3   6   4     2972.82     3553.67     90.28 o 
   4   6   4    34516.50    35463.41    364.71 o 
   5   6   4    39474.90    40315.77    413.17 o 
   6   6   4     7736.44     8052.79    158.36 o 
   7   6   4    11442.39    11363.57    180.37 o 
   8   6   4        3.40      -32.62     71.53 o 
   9   6   4     6026.43     6444.54    191.81 o 
  10   6   4     3477.09     3688.03    191.32 o 
  11   6   4      748.35      695.69    128.10 o 
  12   6   4      640.42      604.80    152.21 o 
  13   6   4     2190.19     2306.20    240.95 o 
  14   6   4      130.04      707.32    225.19 o 
  15   6   4      640.35      649.95    386.03 o 
  16   6   4     4324.27     3886.10    868.47 o 
  17   6   4     6140.31     5536.26    660.04 o 
 -17   7   4        6.60      414.85   1245.59 o 
 -16   7   4     4040.68     3930.98    722.74 o 
 -15   7   4       51.07      405.34    315.81 o 
 -14   7   4       91.35      316.26    413.67 o 
 -13   7   4     5790.03     6175.41    531.84 o 
 -12   7   4     4704.02     4508.59    302.13 o 
 -11   7   4    11067.46    10549.59    496.20 o 
 -10   7   4     5730.98     6103.64    339.11 o 
  -9   7   4     4643.22     4877.92    219.30 o 
  -8   7   4    27676.52    27707.45    321.15 o 
  -7   7   4     1336.08     1452.43     78.35 o 
  -6   7   4       32.35      -17.23     54.96 o 
  -5   7   4    12223.11    11504.72    186.24 o 
  -4   7   4      686.48      682.90     64.58 o 
  -3   7   4    34268.69    33694.59    341.12 o 
  -2   7   4       37.12        8.06     54.13 o 
  -1   7   4    15100.84    14808.81    180.64 o 
   0   7   4    51557.01    50606.04    446.39 o 
   1   7   4      708.63      789.92     62.11 o 
   2   7   4     3542.48     4055.55    100.31 o 
   3   7   4    11297.38    11087.41    167.15 o 
   4   7   4     8236.92     8252.23    173.47 o 
   5   7   4      909.42     1042.58     75.95 o 
   6   7   4     2761.95     2916.03    101.85 o 
   7   7   4     1372.00     1308.72     97.16 o 
   8   7   4     5924.67     5816.46    210.36 o 
   9   7   4     1250.60     1316.41    139.05 o 
  10   7   4     1160.79     1051.89    135.21 o 
  11   7   4     4098.07     4177.12    237.28 o 
  12   7   4     2820.14     2678.28    262.75 o 
  13   7   4       19.86      291.42    197.69 o 
  14   7   4     2926.66     2387.00    531.30 o 
  15   7   4     1922.32     2427.35    708.63 o 
  16   7   4     3182.96     4966.91    617.83 o 
  17   7   4      343.58     1474.31    436.81 o 
 -17   8   4      336.58       59.51    918.39 o 
 -16   8   4      262.99      818.65   1504.04 o 
 -15   8   4      169.05      633.45    328.59 o 
 -14   8   4     2165.21     2701.35    431.41 o 
 -13   8   4      274.14      575.55    279.33 o 
 -12   8   4       12.97      331.95    190.95 o 
 -11   8   4     1423.82     1549.73    302.87 o 
 -10   8   4       33.57     -169.19    169.19 o 
  -9   8   4     3927.24     3943.36    276.04 o 
  -8   8   4      755.44      757.21    100.40 o 
  -7   8   4       42.53       61.84     64.98 o 
  -6   8   4    30357.40    29191.65    458.00 o 
  -5   8   4    10767.12    10528.93    178.85 o 
  -4   8   4       12.02      -27.81     66.60 o 
  -3   8   4    26061.57    25655.29    264.45 o 
  -2   8   4     8783.57     7330.52    128.37 o 
  -1   8   4    13784.61    13926.50    181.83 o 
   0   8   4     9530.64     9693.71    152.40 o 
   1   8   4     9346.30     8913.96    155.28 o 
   2   8   4     7090.57     6643.05    149.86 o 
   3   8   4    29848.63    31725.52    350.19 o 
   4   8   4    37049.67    38324.07    354.00 o 
   5   8   4    70229.94    69774.46    632.01 o 
   6   8   4     8212.52     8048.61    151.43 o 
   7   8   4     4322.93     4098.29    134.65 o 
   8   8   4    11410.90    11160.91    230.44 o 
   9   8   4     1698.20     1805.77    149.83 o 
  10   8   4     9426.95     9140.18    265.96 o 
  11   8   4      399.57      253.57    148.95 o 
  12   8   4      351.70      309.07    179.98 o 
  13   8   4      538.90      486.35    226.31 o 
  14   8   4       86.96      230.05    543.93 o 
  15   8   4      375.73      400.99    392.38 o 
  16   8   4     4067.36     4515.56   1133.98 o 
 -17   9   4     1060.57     1830.58   1038.69 o 
 -16   9   4     8921.67     4218.40    932.71 o 
 -15   9   4     3221.21     3677.61    555.87 o 
 -14   9   4     7369.10     7382.57    592.46 o 
 -13   9   4     9122.17     9674.33    551.66 o 
 -12   9   4       27.91       29.78    190.40 o 
 -11   9   4    14912.07    14579.64    460.47 o 
 -10   9   4     3327.88     3215.86    270.78 o 
  -9   9   4    12338.63    11465.12    402.59 o 
  -8   9   4    11602.17    11360.81    452.20 o 
  -7   9   4     3976.51     3967.91    128.42 o 
  -6   9   4    29480.73    30055.19    343.35 o 
  -5   9   4    36863.68    34595.13    383.41 o 
  -4   9   4    11813.46    11561.83    183.34 o 
  -3   9   4    70526.22    70054.30    642.20 o 
  -2   9   4    15977.55    14483.55    181.16 o 
  -1   9   4    12250.79    12002.23    189.54 o 
   0   9   4    51617.50    46923.90    425.85 o 
   1   9   4     1490.21     1652.82     99.14 o 
   2   9   4     3300.96     3214.97    131.05 o 
   3   9   4    37920.85    34995.55    397.19 o 
   4   9   4    17675.71    18569.05    237.33 o 
   5   9   4     1185.87      928.04     75.35 o 
   6   9   4    48021.91    47556.45    445.95 o 
   7   9   4      209.97      296.03     92.53 o 
   8   9   4      575.61      530.08    126.53 o 
   9   9   4    18126.57    18366.20    336.93 o 
  10   9   4     4018.25     4079.94    216.18 o 
  11   9   4     7372.20     7433.66    270.12 o 
  12   9   4     5601.51     5966.69    533.02 o 
  13   9   4     3652.20     3998.86    549.93 o 
  14   9   4     2779.25     3538.59    782.52 o 
  15   9   4      238.06      486.31    491.40 o 
  16   9   4     6301.73     6343.52    702.06 o 
 -17  10   4      601.02     -140.63    231.76 o 
 -16  10   4     2149.31     2993.75    552.27 o 
 -15  10   4      717.97     1359.62    474.38 o 
 -14  10   4      872.81     1214.81    356.11 o 
 -13  10   4     1028.64     1301.04    341.37 o 
 -12  10   4     1469.40     1704.68    290.76 o 
 -11  10   4     4197.29     3801.99    299.42 o 
 -10  10   4     1281.37     1371.39    218.74 o 
  -9  10   4    14533.05    14533.70    457.21 o 
  -8  10   4      335.13      499.70    156.77 o 
  -7  10   4     6064.22     5358.00    198.78 o 
  -6  10   4     4309.30     4513.34    152.29 o 
  -5  10   4    19114.76    18038.92    238.91 o 
  -4  10   4     3380.93     3597.32    123.34 o 
  -3  10   4    13772.14    12722.20    198.16 o 
  -2  10   4    37726.10    38101.42    380.50 o 
  -1  10   4     6440.86     5725.92    143.64 o 
   0  10   4     3398.13     3523.54    181.03 o 
   1  10   4    31485.65    31984.55    343.25 o 
   2  10   4    24292.29    24394.05    334.57 o 
   3  10   4    14285.13    12990.20    214.37 o 
   4  10   4    34765.66    35066.53    370.80 o 
   5  10   4    26047.40    25542.78    282.78 o 
   6  10   4    18110.91    18112.30    255.40 o 
   7  10   4     5752.92     6215.37    180.21 o 
   8  10   4    11835.89    11326.86    233.49 o 
   9  10   4      801.71      784.97    129.53 o 
  10  10   4      852.99      979.59    156.19 o 
  11  10   4     3460.78     3642.71    252.60 o 
  12  10   4      436.06      467.23    231.44 o 
  13  10   4      137.27       32.14    364.25 o 
  14  10   4       72.63      519.20    515.61 o 
  15  10   4     2107.36     2925.18   1036.20 o 
  16  10   4     1960.05     2237.30   1019.79 o 
 -16  11   4     2263.38     2437.14    789.52 o 
 -15  11   4      226.68     1047.49    449.98 o 
 -14  11   4     1828.45     2059.57    478.40 o 
 -13  11   4     7922.33     8607.56    410.40 o 
 -12  11   4      857.01     1007.98    227.01 o 
 -11  11   4     6497.41     5957.63    358.36 o 
 -10  11   4     2826.76     3241.67    299.03 o 
  -9  11   4    17359.62    16148.38    488.82 o 
  -8  11   4    12857.52    11869.87    422.59 o 
  -7  11   4     1784.64     1567.06    185.44 o 
  -6  11   4     3001.50     3166.58    142.96 o 
  -5  11   4     8351.05     8222.79    213.66 o 
  -4  11   4    61048.04    60216.68    589.13 o 
  -3  11   4    27946.49    26451.68    318.59 o 
  -2  11   4    11535.84    11035.32    195.76 o 
  -1  11   4     2975.15     2669.11    115.99 o 
   0  11   4    97575.31    93485.80    886.61 o 
   1  11   4     2858.45     2369.23    110.96 o 
   2  11   4    13543.49    13473.59    263.03 o 
   3  11   4    48233.92    47367.65    523.49 o 
   4  11   4     1580.08     1827.81    114.80 o 
   5  11   4      121.30       52.63     93.27 o 
   6  11   4    25766.04    25973.72    398.53 o 
   7  11   4     4522.27     4544.60    168.87 o 
   8  11   4     1161.97     1276.37    140.10 o 
   9  11   4     6563.06     6350.44    247.26 o 
  10  11   4     4893.83     4709.32    252.88 o 
  11  11   4    11566.27    10547.11    998.41 o 
  12  11   4     3319.31     2650.89    607.81 o 
  13  11   4       66.03      566.15    420.73 o 
  14  11   4       11.98     -314.08   1018.55 o 
  15  11   4       11.52      476.23    419.17 o 
  16  11   4     8073.40     9421.29    786.54 o 
 -16  12   4     2286.86     2879.25    551.14 o 
 -15  12   4      540.23     1250.19    461.80 o 
 -14  12   4        8.67      399.07    812.26 o 
 -13  12   4     1265.71     1738.57    290.84 o 
 -12  12   4     2730.82     3353.87    304.86 o 
 -11  12   4     4639.74     4300.18    407.66 o 
 -10  12   4     1734.86     1479.12    247.29 o 
  -9  12   4     6578.86     6687.34    354.85 o 
  -8  12   4     3354.14     3312.29    285.90 o 
  -7  12   4     5509.66     5326.28    318.12 o 
  -6  12   4      104.35        0.21    108.07 o 
  -5  12   4    62868.07    61147.71    828.53 o 
  -4  12   4     5135.24     5055.83    164.01 o 
  -3  12   4    38171.57    37669.99    419.54 o 
  -2  12   4    12936.17    12595.60    220.30 o 
  -1  12   4      936.05      677.39    102.56 o 
   0  12   4       91.12      167.45     90.11 o 
   1  12   4    44435.99    44175.52    459.08 o 
   2  12   4    26048.64    26186.11    339.70 o 
   3  12   4    21570.84    21057.61    302.93 o 
   4  12   4    21618.70    21420.52    310.34 o 
   5  12   4    30304.32    30423.63    360.06 o 
   6  12   4    14242.05    13767.54    252.05 o 
   7  12   4     4938.38     4695.95    174.77 o 
   8  12   4    17749.09    17845.68    324.65 o 
   9  12   4     3435.06     3468.51    200.39 o 
  10  12   4      444.41      197.31    149.84 o 
  11  12   4        9.92        1.14    213.96 o 
  12  12   4     1868.91     1331.39    527.43 o 
  13  12   4       23.87       61.08    401.60 o 
  14  12   4        2.65      113.14    392.43 o 
  15  12   4     2003.05     2236.85    793.70 o 
 -16  13   4      335.62     1023.29    675.38 o 
 -15  13   4      683.65      747.86    474.13 o 
 -14  13   4       82.28      379.31    589.29 o 
 -13  13   4     9846.19    10484.22    775.90 o 
 -12  13   4      337.43      995.75    329.50 o 
 -11  13   4      899.73     1181.88    314.43 o 
 -10  13   4     7282.78     6940.32    375.51 o 
  -9  13   4      109.94      285.54    211.44 o 
  -8  13   4     5150.34     5337.16    331.03 o 
  -7  13   4     3345.70     3170.74    411.74 o 
  -6  13   4     7254.16     7295.51    247.47 o 
  -5  13   4     3525.58     3592.53    155.86 o 
  -4  13   4    45892.38    44539.12    611.39 o 
  -3  13   4    31442.58    30957.56    380.23 o 
  -2  13   4    18064.69    17431.06    271.30 o 
  -1  13   4     3401.57     3262.14    149.43 o 
   0  13   4    61523.82    59988.44    591.76 o 
   1  13   4     9834.04     9923.39    207.11 o 
   2  13   4    15501.23    16068.64    268.62 o 
   3  13   4    35591.88    35039.12    427.84 o 
   4  13   4     4145.14     3937.02    165.94 o 
   5  13   4     7995.89     7426.24    238.91 o 
   6  13   4    19621.91    19079.89    323.36 o 
   7  13   4    16746.01    16202.92    346.38 o 
   8  13   4     2516.87     2799.33    189.02 o 
   9  13   4     6726.41     6344.29    330.99 o 
  10  13   4      689.07      488.95    207.62 o 
  11  13   4     1634.12     1911.91    456.44 o 
  12  13   4     3743.89     3864.97    588.12 o 
  13  13   4      227.38      305.89    344.25 o 
  14  13   4      154.29       60.51    782.18 o 
  15  13   4      491.53      825.56    461.53 o 
 -16  14   4     2348.34     3463.16    736.16 o 
 -15  14   4      231.49      306.43   1153.79 o 
 -14  14   4     1431.58     1775.96   1181.27 o 
 -13  14   4     2240.28     2349.03    555.68 o 
 -12  14   4     5064.60     4956.63    725.29 o 
 -11  14   4     3749.21     3810.62    380.06 o 
 -10  14   4      154.60      378.54    316.28 o 
  -9  14   4     9403.21    10009.63    462.07 o 
  -8  14   4       14.90      118.87    194.17 o 
  -7  14   4     4947.10     4814.75    394.68 o 
  -6  14   4     3027.68     3029.61    195.25 o 
  -5  14   4    37357.08    36404.54    475.12 o 
  -4  14   4       49.45       73.20    139.33 o 
  -3  14   4    13682.38    13079.39    263.99 o 
  -2  14   4    32757.11    31452.03    393.76 o 
  -1  14   4     2992.09     3046.10    146.36 o 
   0  14   4    10883.05    10201.99    248.40 o 
   1  14   4    36471.47    36085.23    502.75 o 
   2  14   4     9435.07     9593.93    230.04 o 
   3  14   4    29931.45    29411.87    417.51 o 
   4  14   4    15784.98    15944.77    302.84 o 
   5  14   4     4144.50     3898.17    184.73 o 
   6  14   4    24115.73    24417.98    417.44 o 
   7  14   4     8634.85     8643.39    268.40 o 
   8  14   4     3243.80     3123.32    203.17 o 
   9  14   4     1178.52      922.96    197.69 o 
  10  14   4      114.90     -114.43    566.12 o 
  11  14   4        0.23      -30.89    356.19 o 
  12  14   4     2787.76     2605.76    521.58 o 
  13  14   4     3147.83     4119.44   1144.16 o 
  14  14   4      464.06      836.35    449.31 o 
  15  14   4     2275.80     2131.61    591.25 o 
 -15  15   4      484.38      611.86    562.74 o 
 -14  15   4       49.25      402.06    486.79 o 
 -13  15   4     7801.70     7910.30    889.04 o 
 -12  15   4     1347.19     1836.80    496.18 o 
 -11  15   4       79.87      180.89    412.60 o 
 -10  15   4    23275.17    21573.52    712.63 o 
  -9  15   4      310.59      641.70    472.82 o 
  -8  15   4      754.96     1079.14    233.78 o 
  -7  15   4       12.85      218.99    175.73 o 
  -6  15   4     1499.71     1420.57    157.08 o 
  -5  15   4     3950.92     3618.98    189.18 o 
  -4  15   4    42771.32    41216.45    738.42 o 
  -3  15   4     2976.74     2855.78    179.27 o 
  -2  15   4     2214.25     1980.88    160.02 o 
  -1  15   4    14636.00    14066.82    382.82 o 
   0  15   4    22183.25    22156.35    359.15 o 
   1  15   4    22826.56    22938.30    366.97 o 
   2  15   4    20378.36    20222.34    345.56 o 
   3  15   4     5000.57     4881.77    205.53 o 
   4  15   4      538.80      411.18    139.75 o 
   5  15   4      267.22       34.93    128.94 o 
   6  15   4     4884.38     4608.99    197.64 o 
   7  15   4    25439.13    24689.99    498.10 o 
   8  15   4     3150.69     3277.81    333.58 o 
   9  15   4     1396.34     1453.83    376.12 o 
  10  15   4       51.73     -149.67    358.75 o 
  11  15   4     5051.20     5231.86    611.66 o 
  12  15   4       11.95      225.84    784.40 o 
  13  15   4     1960.74     2422.48   1004.85 o 
  14  15   4     6092.56     5954.33   1288.86 o 
 -15  16   4      273.30     1546.90    550.18 o 
 -14  16   4     4592.60     4343.01    780.05 o 
 -13  16   4      546.25       45.31    460.56 o 
 -12  16   4      545.85      847.85   1061.84 o 
 -11  16   4      400.92      -19.89    416.10 o 
 -10  16   4     1861.13     2029.29    499.30 o 
  -9  16   4    11956.95    10172.86    522.43 o 
  -8  16   4     2606.33     2206.06    327.79 o 
  -7  16   4     3855.59     4018.51    320.78 o 
  -6  16   4     1111.91     1221.15    173.09 o 
  -5  16   4    11185.41    10850.72    301.74 o 
  -4  16   4     4224.43     4116.02    199.77 o 
  -3  16   4    37273.00    35974.29    698.22 o 
  -2  16   4     8193.67     7976.86    244.43 o 
  -1  16   4    10858.00    10532.47    296.88 o 
   0  16   4       14.85      161.86    137.05 o 
   1  16   4     9406.95     9086.77    253.99 o 
   2  16   4     3800.89     3616.00    187.56 o 
   3  16   4     7611.40     7197.58    234.32 o 
   4  16   4     4997.27     5004.56    245.27 o 
   5  16   4     8066.77     7846.09    276.91 o 
   6  16   4    18831.06    18560.72    440.12 o 
   7  16   4      799.81      756.67    206.36 o 
   8  16   4     5429.12     5507.00    546.09 o 
   9  16   4      853.93     1519.24    431.36 o 
  10  16   4     3383.64     3689.74    749.95 o 
  11  16   4       89.66     -151.98    747.33 o 
  12  16   4     6292.33     6549.56   1353.83 o 
  13  16   4     1319.16     2134.90    508.19 o 
  14  16   4       10.45      212.53    868.08 o 
 -14  17   4      413.33     1682.30    569.19 o 
 -13  17   4     5281.11     5123.43    709.74 o 
 -12  17   4     6333.61     6528.80    732.86 o 
 -11  17   4      813.61      725.49    467.48 o 
 -10  17   4    14665.61    13638.39    837.95 o 
  -9  17   4      613.35      277.99    434.63 o 
  -8  17   4      924.08     1038.58    501.90 o 
  -7  17   4       22.04      482.08    271.65 o 
  -6  17   4     1427.70     1548.21    194.97 o 
  -5  17   4      334.95      408.15    197.59 o 
  -4  17   4    21567.30    21410.54    481.65 o 
  -3  17   4       11.28      114.53    135.59 o 
  -2  17   4      240.61       55.26    137.44 o 
  -1  17   4     9911.90     9906.84    260.88 o 
   0  17   4     1379.12     1328.48    155.33 o 
   1  17   4    16470.84    16681.42    324.66 o 
   2  17   4    18188.35    17776.81    386.67 o 
   3  17   4      947.71      809.17    146.12 o 
   4  17   4     1442.30     1340.33    165.60 o 
   5  17   4      450.28      859.39    271.15 o 
   6  17   4     2109.51     2119.48    314.41 o 
   7  17   4    18488.98    17766.76    595.88 o 
   8  17   4     8460.82     7903.93   1002.32 o 
   9  17   4      168.45       84.31    399.21 o 
  10  17   4      524.21     1537.46    483.57 o 
  11  17   4     2844.50     2175.18    513.88 o 
  12  17   4     1101.69      871.46    992.95 o 
  13  17   4     4652.94     4986.69    686.43 o 
 -14  18   4     4595.10     5229.20    736.92 o 
 -13  18   4     1502.20     1692.73    550.20 o 
 -12  18   4     2582.05     2672.61    836.24 o 
 -11  18   4      222.86      -41.40    465.08 o 
 -10  18   4        0.23      742.23    462.41 o 
  -9  18   4     5586.74     5779.65    660.43 o 
  -8  18   4     6866.44     6768.17    681.52 o 
  -7  18   4     3374.50     3110.87    526.52 o 
  -6  18   4      965.47     1046.99    310.64 o 
  -5  18   4     5703.82     5361.22    285.39 o 
  -4  18   4     2424.22     2185.23    216.01 o 
  -3  18   4    14973.89    14385.85    335.69 o 
  -2  18   4     2936.68     2957.55    237.05 o 
  -1  18   4        0.35       30.26    140.63 o 
   0  18   4      672.53      542.35    142.03 o 
   1  18   4     5218.29     5716.89    242.84 o 
   2  18   4     4437.92     4162.17    220.05 o 
   3  18   4     8614.84     7955.43    271.37 o 
   4  18   4     2344.89     2062.50    232.67 o 
   5  18   4    10943.11    10761.85    414.66 o 
   6  18   4    22952.51    22186.61    696.91 o 
   7  18   4      507.88      345.53    278.28 o 
   8  18   4     1028.17      781.62    496.16 o 
   9  18   4      192.62      274.78    467.30 o 
  10  18   4     1616.36     1989.45    613.61 o 
  11  18   4      109.00      535.17    437.93 o 
  12  18   4     6291.89     6401.45    739.00 o 
  13  18   4       25.99     1023.58    500.23 o 
 -13  19   4      159.21     1177.05    863.32 o 
 -12  19   4     9809.12     9887.64    887.14 o 
 -11  19   4       79.28      351.13    813.79 o 
 -10  19   4    12058.71    12358.33   1024.68 o 
  -9  19   4     7629.46     7128.36    958.90 o 
  -8  19   4       18.61        3.44    411.17 o 
  -7  19   4     3370.46     4081.84    708.55 o 
  -6  19   4     7593.61     8113.00   1406.74 o 
  -5  19   4     1502.54     1936.46    386.28 o 
  -4  19   4    25664.40    25180.31   1379.29 o 
  -3  19   4     2761.60     2485.80    221.73 o 
  -2  19   4       90.64      296.43    161.22 o 
  -1  19   4     3695.18     3573.27    305.05 o 
   0  19   4      362.82      406.57    194.77 o 
   1  19   4    12763.17    11847.56    342.82 o 
   2  19   4    22912.12    22139.67   1011.19 o 
   3  19   4     1638.83     1669.74    258.18 o 
   4  19   4     5250.63     5483.71    350.59 o 
   5  19   4      319.70     -104.80    271.42 o 
   6  19   4     1084.69     1039.94    340.31 o 
   7  19   4    20955.12    19530.30    799.55 o 
   8  19   4     3233.71     1894.97    600.10 o 
   9  19   4     3700.37     4532.37    771.21 o 
  10  19   4     1763.44     2202.11    629.74 o 
  11  19   4      598.39      273.23    490.38 o 
  12  19   4     3993.26     4718.33    819.43 o 
 -12  20   4       90.01     1031.67    519.74 o 
 -11  20   4     2605.22     3276.03    617.88 o 
 -10  20   4     1148.26     1019.81    516.00 o 
  -9  20   4     3612.35     3539.14    780.64 o 
  -8  20   4     2064.06     1917.09    506.63 o 
  -7  20   4     8456.94     8286.96    744.72 o 
  -6  20   4     2620.06     3084.00    961.96 o 
  -5  20   4     1991.32     1937.99    639.07 o 
  -4  20   4       44.10      448.69    305.50 o 
  -3  20   4     6734.54     6821.95    425.32 o 
  -2  20   4       29.73      574.91    221.74 o 
  -1  20   4      704.00     1058.07    232.03 o 
   0  20   4     5272.66     5267.45    341.95 o 
   1  20   4     3707.07     3950.85    310.03 o 
   2  20   4     3578.75     3660.29    309.18 o 
   3  20   4     1499.77     1986.15    270.81 o 
   4  20   4     1190.72     1072.78    317.65 o 
   5  20   4     4086.43     5157.85    429.62 o 
   6  20   4    10218.48     9206.18    522.27 o 
   7  20   4      281.36      375.29    353.94 o 
   8  20   4        0.76      766.08    535.73 o 
   9  20   4      457.50      187.86    559.81 o 
  10  20   4     2509.79     1836.84    645.77 o 
  11  20   4      760.56     1784.70    658.64 o 
  12  20   4     3008.62     3563.96    747.79 o 
 -12  21   4     9018.42     9155.11    891.73 o 
 -11  21   4     1378.89     1374.57    547.15 o 
 -10  21   4     1701.65     2195.07    563.53 o 
  -9  21   4     1133.65     1802.22    519.35 o 
  -8  21   4     1674.32     1653.99    508.63 o 
  -7  21   4       49.39      951.42    595.89 o 
  -6  21   4     6952.71     6284.59    884.57 o 
  -5  21   4       78.85      663.18    588.44 o 
  -4  21   4     8151.41     8561.62    978.71 o 
  -3  21   4      101.75      330.50    312.64 o 
  -2  21   4     1385.33     1801.90    304.00 o 
  -1  21   4      731.36     1658.98    329.40 o 
   0  21   4     1883.89     2102.29    317.80 o 
   1  21   4     1944.43     2004.74    314.34 o 
   2  21   4       95.10      410.71    287.92 o 
   3  21   4       92.74      430.62    381.93 o 
   4  21   4     2070.75     3099.78    479.44 o 
   5  21   4      687.97      549.26    381.73 o 
   6  21   4       60.00      674.64    533.01 o 
   7  21   4     4682.74     5195.29    806.31 o 
   8  21   4      814.42     1072.04    600.10 o 
   9  21   4     2480.60     2396.33    701.94 o 
  10  21   4     1695.22     1880.89    702.24 o 
  11  21   4     3900.27     3043.99    728.51 o 
 -11  22   4     3494.71     4286.78   1340.17 o 
 -10  22   4     1919.46     1616.58    552.08 o 
  -9  22   4     1239.78      937.29    533.62 o 
  -8  22   4     2392.89     1979.93    713.13 o 
  -7  22   4     7137.46     9111.93   1059.81 o 
  -6  22   4     1869.69     1241.79    665.61 o 
  -5  22   4        0.12       75.99    553.82 o 
  -4  22   4     1655.55     1905.91    679.02 o 
  -3  22   4     2662.03     2992.42    423.70 o 
  -2  22   4     2064.39     2604.29    405.98 o 
  -1  22   4      238.39     1038.07    291.08 o 
   0  22   4     1123.68     1805.06    559.53 o 
   1  22   4      473.37      205.14    374.08 o 
   2  22   4      311.32      854.44    485.89 o 
   3  22   4       65.38      618.46    382.28 o 
   4  22   4       99.49      940.15    416.45 o 
   5  22   4     2588.27     3542.34    511.62 o 
   6  22   4    11122.29    10327.30    990.71 o 
   7  22   4      572.84       99.85    540.55 o 
   8  22   4      516.34     1227.99    633.80 o 
   9  22   4     6229.89     6541.14    962.04 o 
  10  22   4     2239.89     1857.40    689.05 o 
 -10  23   4      301.08      968.44    857.72 o 
  -9  23   4     2986.45     2688.49    774.99 o 
  -8  23   4     1700.35     1715.47    667.64 o 
  -7  23   4       74.47     1329.27    674.39 o 
  -6  23   4     3312.52     3870.23    811.80 o 
  -5  23   4     5591.24     5913.73    905.85 o 
  -4  23   4      633.45      788.17    653.91 o 
  -3  23   4       78.86      291.62    616.50 o 
  -2  23   4      727.41     1573.51    671.51 o 
  -1  23   4       19.97      538.79    647.64 o 
   0  23   4      823.65     1447.76    410.49 o 
   1  23   4     1833.11     2015.52    450.81 o 
   2  23   4       41.92     1046.31    402.09 o 
   3  23   4      102.38       -7.38    386.32 o 
   4  23   4      839.45     1340.56    440.53 o 
   5  23   4      629.34     1078.45    593.40 o 
   6  23   4        9.34      424.75    541.70 o 
   7  23   4     1603.34     1975.00    645.41 o 
   8  23   4     5027.16     5796.41    900.08 o 
   9  23   4     1780.65     1803.92    696.50 o 
  -9  24   4      225.33      883.67    661.24 o 
  -8  24   4      812.61     1523.31    697.42 o 
  -7  24   4     4402.27     6392.22    957.67 o 
  -6  24   4     2816.65     2784.63    783.84 o 
  -5  24   4       43.52      897.76    648.66 o 
  -4  24   4     1760.04     3006.92    797.02 o 
  -3  24   4        1.56     1603.03    692.18 o 
  -2  24   4        2.59     -272.55    617.49 o 
  -1  24   4       15.61      584.17    680.59 o 
   0  24   4      137.40      602.21    394.94 o 
   1  24   4       55.50      755.90    414.86 o 
   2  24   4        2.67      300.42    731.54 o 
   3  24   4      812.36     1800.28    721.48 o 
   4  24   4      782.38      916.19    661.32 o 
   5  24   4     2740.19     3347.12    741.22 o 
   6  24   4     4170.97     4827.20    845.21 o 
   7  24   4     3669.23     5221.85    879.74 o 
   8  24   4      121.75     1216.44    659.30 o 
  -8  25   4     1853.70     3810.27    848.05 o 
  -7  25   4      232.68      932.05    627.68 o 
  -6  25   4      576.02      146.02    590.91 o 
  -5  25   4     7853.43    10579.06   1171.77 o 
  -4  25   4      218.45      874.33    692.94 o 
  -3  25   4      256.72      -91.37    662.86 o 
  -2  25   4     1854.45     1418.42    719.14 o 
  -1  25   4      128.55     1878.08    760.02 o 
   0  25   4      837.65     2164.12    476.94 o 
   1  25   4     1282.84     1910.13    483.72 o 
   2  25   4     2976.03     4108.48    573.35 o 
   3  25   4        8.71      585.32    622.61 o 
   4  25   4     1723.18     1043.86    560.39 o 
   5  25   4     1435.07     3503.34    788.96 o 
   6  25   4       73.21     1207.42    607.61 o 
   7  25   4      306.80     1242.52    621.35 o 
  -6  26   4     1705.98     2777.98    795.26 o 
  -5  26   4       76.70     1990.90    745.04 o 
  -4  26   4     2664.00     3558.29    843.82 o 
  -3  26   4       54.34     1054.80    663.49 o 
  -2  26   4      114.16      635.11    685.53 o 
  -1  26   4       16.40     1167.97    722.77 o 
   0  26   4      890.84     2229.98    786.56 o 
   1  26   4      654.69     1494.11    447.02 o 
   2  26   4       16.70      479.27    429.45 o 
   3  26   4     1976.04     3742.91    770.48 o 
   4  26   4       67.70      883.70    580.23 o 
   5  26   4     2005.54     2877.26    697.94 o 
  -4  27   4     1081.80     1666.46    705.71 o 
  -3  27   4      113.39     1876.78    727.67 o 
  -2  27   4       84.21     1040.34    674.03 o 
  -1  27   4       34.64     1000.00    712.44 o 
   0  27   4      230.14     1555.40    713.84 o 
   1  27   4      761.92     1144.73    716.50 o 
   2  27   4     6496.40     7318.02    749.26 o 
   3  27   4      320.97     1120.44    578.07 o 
 -18   1   5      239.13      602.39    625.31 o 
 -17   1   5      637.06      888.40    585.51 o 
 -16   1   5     1118.79     2162.86    610.68 o 
 -15   1   5       17.03      853.56    499.34 o 
 -14   1   5      822.86     1479.50    509.08 o 
 -13   1   5      468.71      222.96    548.83 o 
 -12   1   5      120.31      256.96    215.72 o 
 -11   1   5      727.06      684.03    129.80 o 
 -10   1   5      201.90      143.88     82.00 o 
  -9   1   5     1877.07     1922.11     90.66 o 
  -8   1   5     4603.27     4865.86    117.64 o 
  -7   1   5      559.81      556.96     73.60 o 
  -6   1   5     4847.33     4869.82    134.74 o 
  -5   1   5     2424.44     2632.77    129.16 o 
  -4   1   5      392.50      468.89     56.20 o 
  -3   1   5    53111.83    54198.50    651.05 o 
  -2   1   5     2179.07     2323.07     68.64 o 
  -1   1   5    24463.65    25312.02    239.07 o 
   0   1   5     5010.26     5266.32     90.20 o 
   1   1   5    13369.72    15123.37    192.36 o 
   2   1   5    53438.77    55467.81    508.95 o 
   3   1   5     5937.22     5698.71    117.29 o 
   4   1   5      193.76      283.50     47.90 o 
   5   1   5      302.53      566.46     64.17 o 
   6   1   5     3473.29     4022.76    121.71 o 
   7   1   5      292.21      310.89     73.40 o 
   8   1   5     8119.86     8687.08    213.22 o 
   9   1   5      232.02      194.04     96.46 o 
  10   1   5     3904.23     3922.93    187.83 o 
  11   1   5       53.39      133.97    106.96 o 
  12   1   5       11.55      -61.52    110.72 o 
  13   1   5      220.51      231.57    138.13 o 
  14   1   5     2533.82     2678.01    314.99 o 
  15   1   5      389.86      543.12    248.66 o 
  16   1   5      109.05      562.23    442.64 o 
  17   1   5      324.33     -436.12    895.46 o 
 -18   2   5      259.61      800.97    603.21 o 
 -17   2   5     2023.85     2662.77    672.92 o 
 -16   2   5      427.60     1068.55    556.67 o 
 -15   2   5     3072.72     3517.32    628.41 o 
 -14   2   5     1882.42     2474.44    539.78 o 
 -13   2   5     2027.88     2254.03    307.05 o 
 -12   2   5      932.48     1046.78    259.95 o 
 -11   2   5      386.82      206.25    218.33 o 
 -10   2   5      705.01      519.59     84.98 o 
  -9   2   5     3877.18     3965.25    168.16 o 
  -8   2   5     3087.84     3057.41    147.65 o 
  -7   2   5     5600.81     5618.04    156.27 o 
  -6   2   5    10826.15    11385.84    201.14 o 
  -5   2   5     1263.23     1711.37     87.29 o 
  -4   2   5    52564.70    54764.13    702.15 o 
  -3   2   5       45.25        8.81     66.92 o 
  -2   2   5    30834.35    31691.49    359.69 o 
  -1   2   5    16408.66    17138.95    191.19 o 
   0   2   5    15764.98    16696.52    189.81 o 
   1   2   5     5707.27     6196.80     99.86 o 
   2   2   5    14532.45    15391.37    173.32 o 
   3   2   5    15815.48    17420.99    212.25 o 
   4   2   5    13873.75    15288.83    184.11 o 
   5   2   5     6180.18     6554.43    149.14 o 
   6   2   5    17311.21    18881.42    245.16 o 
   7   2   5     1002.13     1225.65     95.13 o 
   8   2   5     1252.78     1385.67    108.95 o 
   9   2   5    23600.35    22702.63    342.92 o 
  10   2   5     4018.63     4298.93    190.42 o 
  11   2   5      475.41      367.21    113.91 o 
  12   2   5     3164.97     3332.60    192.94 o 
  13   2   5      266.17      128.61    174.93 o 
  14   2   5      498.83      481.30    182.69 o 
  15   2   5     3427.94     3301.91    494.29 o 
  16   2   5     4241.05     4743.01    875.83 o 
  17   2   5      933.39      843.08    968.31 o 
 -18   3   5     3896.17     4323.17    796.88 o 
 -17   3   5      578.29     1475.95    597.20 o 
 -16   3   5     1640.71     2283.44    628.84 o 
 -15   3   5      825.57     1839.65    540.79 o 
 -14   3   5      631.68     1196.66    479.14 o 
 -13   3   5     4792.96     5339.35    418.07 o 
 -12   3   5     9974.38     9342.59    464.15 o 
 -11   3   5      318.91      218.09    151.90 o 
 -10   3   5      612.84      588.45    194.60 o 
  -9   3   5      146.40      323.80    101.57 o 
  -8   3   5     3175.15     3053.42    133.16 o 
  -7   3   5     2399.04     2274.04    110.51 o 
  -6   3   5    12493.41    12077.09    290.42 o 
  -5   3   5    44916.39    44100.19    603.94 o 
  -4   3   5      974.45     1130.74    100.36 o 
  -3   3   5    25802.29    27222.05    547.23 o 
  -2   3   5    31992.64    32235.92    315.60 o 
  -1   3   5     2415.31     2218.22     91.54 o 
   0   3   5     4309.35     4635.24     86.38 o 
   1   3   5     4996.20     5521.31    101.14 o 
   2   3   5     9141.23    10036.21    139.33 o 
   3   3   5     2833.90     3161.81     75.62 o 
   4   3   5    35780.48    36362.12    330.28 o 
   5   3   5     5099.87     5435.39    125.15 o 
   6   3   5       82.46       47.96     64.59 o 
   7   3   5     7540.13     7793.33    177.78 o 
   8   3   5    20645.44    21073.60    313.85 o 
   9   3   5     4835.69     5124.90    219.57 o 
  10   3   5     7249.80     6790.52    201.96 o 
  11   3   5      617.32      672.36    125.30 o 
  12   3   5     1034.44      985.10    139.07 o 
  13   3   5      930.50      923.43    173.57 o 
  14   3   5     2145.19     2851.51    245.02 o 
  15   3   5     1197.60     1294.49    480.86 o 
  16   3   5     1137.21     1662.73    429.75 o 
  17   3   5        2.84      908.59   1329.89 o 
 -18   4   5     1592.97     1653.14    839.48 o 
 -17   4   5     2355.74     2211.64    822.91 o 
 -16   4   5      682.22      819.77    520.96 o 
 -15   4   5    11316.94    11395.81    850.99 o 
 -14   4   5     1190.54     1255.32    492.12 o 
 -13   4   5     3964.08     4280.09    392.32 o 
 -12   4   5     2168.75     1983.33    297.85 o 
 -11   4   5    11749.67    11175.27    364.10 o 
 -10   4   5      631.94      327.25    147.51 o 
  -9   4   5    40882.84    39505.99    552.63 o 
  -8   4   5     9530.11     9060.12    214.36 o 
  -7   4   5     6127.51     5872.48    180.15 o 
  -6   4   5    13447.94    12461.48    216.77 o 
  -5   4   5      579.42     1094.54     85.82 o 
  -4   4   5     4747.18     4859.05    132.00 o 
  -3   4   5    19233.34    18732.73    287.27 o 
  -2   4   5    10375.08    10249.41    228.92 o 
  -1   4   5     4383.22     4190.58     91.22 o 
   0   4   5    50124.38    51642.49    434.99 o 
   1   4   5      409.69      457.23     53.13 o 
   2   4   5      600.50      634.34     54.89 o 
   3   4   5    51769.05    52473.13    421.79 o 
   4   4   5     8213.43     8303.72    137.75 o 
   5   4   5      866.26     1143.61     79.02 o 
   6   4   5       85.40      -16.69     63.52 o 
   7   4   5     5521.14     6090.01    178.64 o 
   8   4   5     2124.06     2231.92    125.68 o 
   9   4   5    20973.49    20449.16    324.91 o 
  10   4   5    14499.02    14429.45    278.96 o 
  11   4   5      445.64      334.67    117.02 o 
  12   4   5     2789.32     2863.65    190.82 o 
  13   4   5      795.68      591.81    201.44 o 
  14   4   5     1182.58     1084.62    214.18 o 
  15   4   5    11951.93    12356.02    764.21 o 
  16   4   5     7013.84     7662.03    697.45 o 
  17   4   5      200.88      861.95    805.13 o 
 -18   5   5     7987.73     7650.27   1411.87 o 
 -17   5   5      820.55     1640.50    630.92 o 
 -16   5   5     7926.09     9695.67    925.44 o 
 -15   5   5      100.43      904.54    492.89 o 
 -14   5   5     2758.83     3157.35    376.60 o 
 -13   5   5     1617.04     1618.16    318.15 o 
 -12   5   5     4138.91     4149.51    364.43 o 
 -11   5   5     7098.50     6651.14    329.32 o 
 -10   5   5    11056.89    10860.29    531.71 o 
  -9   5   5      564.56      553.28    143.85 o 
  -8   5   5    22426.62    22094.32    381.97 o 
  -7   5   5     1087.29     1135.24    142.86 o 
  -6   5   5    10974.72    11128.34    282.54 o 
  -5   5   5     8750.30     8810.38    269.97 o 
  -4   5   5    35898.89    34466.71    442.03 o 
  -3   5   5       21.26      -23.96     49.44 o 
  -2   5   5    18451.90    17849.78    186.71 o 
  -1   5   5       40.02       11.51     49.79 o 
   0   5   5     7714.86     7733.59    144.21 o 
   1   5   5    37616.51    38266.05    504.20 o 
   2   5   5    28752.18    29643.61    269.58 o 
   3   5   5     8451.23     8152.20    125.54 o 
   4   5   5     4757.47     4415.46    129.94 o 
   5   5   5      316.66      331.09     66.98 o 
   6   5   5      415.31      383.02     73.46 o 
   7   5   5      144.88      167.39     80.35 o 
   8   5   5    10519.53    11036.87    226.75 o 
   9   5   5    11273.13    11361.93    242.36 o 
  10   5   5     2448.67     2389.34    147.87 o 
  11   5   5       29.34       -3.89    110.91 o 
  12   5   5     1495.49     1563.63    159.98 o 
  13   5   5      882.08     1059.29    251.66 o 
  14   5   5     3811.20     3968.01    388.15 o 
  15   5   5     9970.08    10153.26    707.04 o 
  16   5   5     1926.12     2397.66    491.81 o 
  17   5   5     2275.42     3069.71    959.22 o 
 -18   6   5     1360.59     2502.47   1535.84 o 
 -17   6   5     7257.62     7558.25    885.66 o 
 -16   6   5       10.91     1340.26    839.55 o 
 -15   6   5    17821.03    17315.90    988.72 o 
 -14   6   5     2526.67     2339.94    354.97 o 
 -13   6   5     3623.86     3670.31    430.71 o 
 -12   6   5     9034.87     8056.08    345.18 o 
 -11   6   5     4069.82     4415.07    426.89 o 
 -10   6   5     1120.27     1489.09    205.27 o 
  -9   6   5    37169.01    36849.42    620.20 o 
  -8   6   5     3919.71     3887.80    156.90 o 
  -7   6   5     3353.02     3693.23    195.01 o 
  -6   6   5    18791.75    17491.85    352.08 o 
  -5   6   5    10468.50    10264.03    319.19 o 
  -4   6   5     9963.48    10622.84    157.60 o 
  -3   6   5   134383.41   132637.95   1138.41 o 
  -2   6   5    56936.27    58038.36    492.85 o 
  -1   6   5    23710.15    23629.33    233.92 o 
   0   6   5    22420.45    21975.38    222.41 o 
   1   6   5    11083.26    11312.94    159.43 o 
   2   6   5      388.23      615.35     52.23 o 
   3   6   5    61116.07    59089.57    576.18 o 
   4   6   5    16589.43    16344.58    242.29 o 
   5   6   5     9308.19     9156.10    193.93 o 
   6   6   5    14538.59    14378.52    239.90 o 
   7   6   5       70.10      184.89     83.49 o 
   8   6   5      617.82      491.21     99.23 o 
   9   6   5    32694.76    31946.13    431.07 o 
  10   6   5     8060.15     7920.56    216.68 o 
  11   6   5      234.64      124.38    121.57 o 
  12   6   5      157.55       78.01    126.60 o 
  13   6   5       32.14      103.76    170.13 o 
  14   6   5     2170.79     2107.17    461.54 o 
  15   6   5    14206.19    14057.49   1036.97 o 
  16   6   5    14788.10    14523.07    866.82 o 
  17   6   5      325.18     1227.39   1523.08 o 
 -17   7   5     2354.18     2584.12    806.23 o 
 -16   7   5     4506.37     4697.67   1004.93 o 
 -15   7   5        4.60      646.08    319.89 o 
 -14   7   5     5553.19     5545.27    672.08 o 
 -13   7   5      689.07      869.96    360.15 o 
 -12   7   5     6585.09     6794.96    342.71 o 
 -11   7   5     6565.16     6667.29    361.31 o 
 -10   7   5    32766.76    31109.21    659.98 o 
  -9   7   5     1553.47     1812.23    212.32 o 
  -8   7   5    21823.31    22201.20    447.04 o 
  -7   7   5     2738.70     2902.05    192.71 o 
  -6   7   5    34431.10    33739.23    471.01 o 
  -5   7   5    16601.23    15845.43    225.73 o 
  -4   7   5    12259.92    11231.30    156.67 o 
  -3   7   5     1440.26     1460.00     74.30 o 
  -2   7   5    16899.04    16390.70    232.78 o 
  -1   7   5        6.56      -39.34     49.61 o 
   0   7   5    39119.98    38587.42    369.95 o 
   1   7   5    22510.32    22213.24    236.16 o 
   2   7   5    24267.55    24554.79    289.12 o 
   3   7   5       53.29      -44.04     63.76 o 
   4   7   5    48022.87    48216.13    500.16 o 
   5   7   5     2424.15     2544.77    130.43 o 
   6   7   5     9838.59    10128.43    207.65 o 
   7   7   5     8602.16     8218.64    201.33 o 
   8   7   5    10768.39    10754.94    254.00 o 
   9   7   5    10159.48    10022.95    258.15 o 
  10   7   5     2148.98     2450.29    175.59 o 
  11   7   5      659.24      645.07    155.45 o 
  12   7   5     1578.86     1720.49    221.49 o 
  13   7   5     2937.18     3145.45    274.31 o 
  14   7   5     6722.95     7586.26    685.74 o 
  15   7   5     7508.12     8608.15    707.20 o 
  16   7   5     1790.85     2604.59    519.79 o 
  17   7   5      995.91     1775.06    544.23 o 
 -17   8   5     3865.50     3442.41   1120.98 o 
 -16   8   5      168.56      873.89    537.49 o 
 -15   8   5    14953.94    14071.95    747.96 o 
 -14   8   5     1824.87     1928.78    360.76 o 
 -13   8   5     1304.23     1399.65    328.07 o 
 -12   8   5      289.15      433.43    187.43 o 
 -11   8   5    12226.43    11076.99    397.08 o 
 -10   8   5       48.39      152.90    179.58 o 
  -9   8   5    33437.09    32911.68    680.32 o 
  -8   8   5    13145.40    12959.45    357.18 o 
  -7   8   5     4480.02     4561.05    134.60 o 
  -6   8   5     7090.13     7058.55    154.66 o 
  -5   8   5    12417.46    12194.64    197.25 o 
  -4   8   5     6053.66     6348.22    135.64 o 
  -3   8   5    32384.02    30696.99    323.57 o 
  -2   8   5     2042.17     1727.73     84.67 o 
  -1   8   5      791.92      772.16     66.82 o 
   0   8   5     4453.23     4452.99    118.55 o 
   1   8   5     4506.21     3886.99    119.42 o 
   2   8   5     1041.40     1180.83     92.57 o 
   3   8   5    59651.48    59552.88    595.19 o 
   4   8   5    14888.49    15106.34    225.15 o 
   5   8   5      867.11     1066.86     87.44 o 
   6   8   5     4437.57     4839.55    157.97 o 
   7   8   5     2714.13     3045.83    203.18 o 
   8   8   5     1687.28     1682.17    153.41 o 
   9   8   5    13359.10    13241.62    310.62 o 
  10   8   5    27473.62    26577.48    603.92 o 
  11   8   5     2580.34     2347.67    391.92 o 
  12   8   5     1651.16     1705.29    224.65 o 
  13   8   5      731.22      750.62    591.97 o 
  14   8   5     1496.09     1257.92    421.23 o 
  15   8   5     9025.49     8752.77    709.38 o 
  16   8   5     6313.24     6062.62   1168.38 o 
 -17   9   5      100.27      328.02    448.27 o 
 -16   9   5     7092.94     3808.27   1076.74 o 
 -15   9   5      681.47     1173.29    358.47 o 
 -14   9   5      750.12     1430.20    348.18 o 
 -13   9   5      908.01      915.87    368.76 o 
 -12   9   5     5325.29     4987.66    331.58 o 
 -11   9   5     2317.77     2200.39    251.84 o 
 -10   9   5    21260.39    20750.53    613.05 o 
  -9   9   5     5763.85     5939.64    382.72 o 
  -8   9   5     4632.79     4823.38    232.25 o 
  -7   9   5       17.58       53.17     73.33 o 
  -6   9   5     2283.63     2311.59    114.14 o 
  -5   9   5      582.49      440.03     81.23 o 
  -4   9   5    40609.08    39025.88    567.50 o 
  -3   9   5    17651.68    17379.61    228.98 o 
  -2   9   5    10399.74    10204.68    165.30 o 
  -1   9   5     1394.71     1436.47     84.80 o 
   0   9   5     9625.79     9183.99    165.22 o 
   1   9   5       15.09       19.55     73.35 o 
   2   9   5    27846.21    27202.47    329.74 o 
   3   9   5     2400.13     2126.39    111.00 o 
   4   9   5     9451.84    10128.60    219.65 o 
   5   9   5     2433.66     2460.35    123.17 o 
   6   9   5     6166.43     6649.96    242.10 o 
   7   9   5     2711.52     2913.68    155.89 o 
   8   9   5    23575.15    22614.63    352.11 o 
   9   9   5     5874.44     6249.13    218.38 o 
  10   9   5     1194.98     1339.47    203.52 o 
  11   9   5     4825.65     4638.99    265.00 o 
  12   9   5      646.01      612.48    187.77 o 
  13   9   5     2627.18     3224.32    509.47 o 
  14   9   5     4538.91     4511.20    608.90 o 
  15   9   5     4202.42     5189.03    636.20 o 
  16   9   5     1047.00     1584.05   1715.77 o 
 -17  10   5     2054.41      709.53    948.16 o 
 -16  10   5     1127.10     2383.38    893.37 o 
 -15  10   5     5528.35     5013.55    621.98 o 
 -14  10   5     1541.32     1403.59    359.11 o 
 -13  10   5     1200.67     1657.68    355.63 o 
 -12  10   5      868.39     1200.76    229.18 o 
 -11  10   5     6893.87     6538.99    357.65 o 
 -10  10   5     1869.16     1756.96    235.75 o 
  -9  10   5     4482.28     4697.16    315.22 o 
  -8  10   5     2745.09     3028.06    271.01 o 
  -7  10   5      691.92      620.79    139.31 o 
  -6  10   5      302.29      248.30     95.38 o 
  -5  10   5    23086.28    22300.83    292.68 o 
  -4  10   5     3540.23     3633.83    136.18 o 
  -3  10   5    25722.14    25693.99    523.50 o 
  -2  10   5       68.86       80.13     79.84 o 
  -1  10   5       11.76      -58.36     80.92 o 
   0  10   5      749.21      947.68    102.51 o 
   1  10   5    31298.70    30508.08    390.71 o 
   2  10   5     4308.94     4010.68    146.97 o 
   3  10   5     9651.05     9590.91    196.99 o 
   4  10   5      196.40      101.71     97.88 o 
   5  10   5       10.62      -34.89     89.50 o 
   6  10   5      520.07      431.41    111.23 o 
   7  10   5     4865.28     4859.56    194.55 o 
   8  10   5     6305.97     6089.73    226.57 o 
   9  10   5     1318.78     1416.09    177.43 o 
  10  10   5     4272.98     4368.62    322.59 o 
  11  10   5      105.29      244.86    160.30 o 
  12  10   5       27.63     -140.13    321.61 o 
  13  10   5     8287.29     8040.48    668.94 o 
  14  10   5     2951.23     4185.39    586.54 o 
  15  10   5     1536.00     1864.29    487.19 o 
  16  10   5     5569.63     6815.21    877.14 o 
 -16  11   5     2791.73     3391.34    563.56 o 
 -15  11   5     1297.41     1502.86    472.99 o 
 -14  11   5       50.88      715.27    441.40 o 
 -13  11   5     1536.90     1758.13    360.74 o 
 -12  11   5     1778.96     1990.52    304.45 o 
 -11  11   5       24.82      407.16    207.22 o 
 -10  11   5     2946.80     3006.22    375.36 o 
  -9  11   5     1547.90     1664.21    246.65 o 
  -8  11   5     6825.36     6691.41    354.85 o 
  -7  11   5     3663.65     3554.88    391.81 o 
  -6  11   5     4529.09     4444.65    170.32 o 
  -5  11   5     7248.99     7085.72    184.07 o 
  -4  11   5    15156.46    14105.97    249.12 o 
  -3  11   5     3483.22     3354.59    142.51 o 
  -2  11   5     7384.52     6767.86    181.56 o 
  -1  11   5      465.24      463.54     97.82 o 
   0  11   5     7001.71     6506.50    188.11 o 
   1  11   5     1500.24     1611.55    114.03 o 
   2  11   5    14851.29    14777.53    261.09 o 
   3  11   5      887.43     1037.15    120.74 o 
   4  11   5      156.26      151.28     99.08 o 
   5  11   5     1677.99     1498.25    125.02 o 
   6  11   5     3828.35     3796.95    200.85 o 
   7  11   5     4822.02     5185.36    200.52 o 
   8  11   5      688.26      636.82    128.78 o 
   9  11   5     2525.30     2543.44    194.27 o 
  10  11   5      229.34      290.87    135.24 o 
  11  11   5     8860.60     8936.24    465.98 o 
  12  11   5     1312.52      959.09    423.94 o 
  13  11   5     2433.03     1962.65    485.91 o 
  14  11   5      447.79      763.28    493.24 o 
  15  11   5     1251.97     1357.83    488.00 o 
  16  11   5      548.74     1097.32    516.82 o 
 -16  12   5      592.84     2317.88    527.69 o 
 -15  12   5       29.04      702.46    772.00 o 
 -14  12   5      655.93     1313.61    505.74 o 
 -13  12   5     1103.56     1796.68    492.18 o 
 -12  12   5     7123.77     8108.63    402.41 o 
 -11  12   5    11996.88    11739.50    455.89 o 
 -10  12   5     7357.97     8257.62    544.19 o 
  -9  12   5      513.17     2038.93   1272.62 o 
  -8  12   5     2949.12     3614.96    302.30 o 
  -7  12   5     2535.33     2635.83    215.75 o 
  -6  12   5     3564.71     4153.88    241.82 o 
  -5  12   5    39787.46    38241.94    720.06 o 
  -4  12   5     8404.91     8271.64    244.47 o 
  -3  12   5     9397.14     8405.23    215.28 o 
  -2  12   5    12960.05    12714.70    245.16 o 
  -1  12   5      999.11      788.52    115.55 o 
   0  12   5    17432.41    16589.82    292.39 o 
   1  12   5    36554.08    36027.55    429.57 o 
   2  12   5     4940.27     4525.59    176.65 o 
   3  12   5      363.22      366.12    119.21 o 
   4  12   5      108.19      180.68    118.15 o 
   5  12   5       69.31       27.25    116.03 o 
   6  12   5    11852.37    11779.61    290.79 o 
   7  12   5    19407.81    19460.97    338.67 o 
   8  12   5    15981.92    15976.31    308.02 o 
   9  12   5      122.28     -133.93    133.93 o 
  10  12   5     1094.95      847.18    171.06 o 
  11  12   5     2232.75     2336.03    558.49 o 
  12  12   5     2740.30     2570.16    503.95 o 
  13  12   5     4217.15     3800.48    575.95 o 
  14  12   5     3029.52     3481.33    724.85 o 
  15  12   5     2027.87     1765.76    867.87 o 
 -16  13   5     1184.97     1820.75    626.95 o 
 -15  13   5     2146.87     2490.78    571.31 o 
 -14  13   5     1625.24     1802.27    520.11 o 
 -13  13   5      273.10      429.31    451.11 o 
 -12  13   5     2812.44     3377.46    355.63 o 
 -11  13   5     1752.52     2429.11    457.68 o 
 -10  13   5     4231.75     4117.95    373.92 o 
  -9  13   5     3289.76     3456.51    309.43 o 
  -8  13   5     1891.48     1841.96    249.77 o 
  -7  13   5      472.03      429.74    248.67 o 
  -6  13   5     2613.88     3103.54    380.24 o 
  -5  13   5       68.96     -152.05    152.05 o 
  -4  13   5    10175.67     9481.16    239.97 o 
  -3  13   5     7366.20     7429.93    219.86 o 
  -2  13   5     1539.15     1365.76    137.44 o 
  -1  13   5     1279.50      860.50    136.41 o 
   0  13   5      660.76      524.46    120.95 o 
   1  13   5    13173.22    12720.01    253.21 o 
   2  13   5     5793.45     5980.33    208.66 o 
   3  13   5     2622.07     2475.71    161.75 o 
   4  13   5     1494.55     1346.18    160.10 o 
   5  13   5       48.27      -80.13    129.93 o 
   6  13   5     2438.35     2393.07    166.81 o 
   7  13   5     5964.59     6051.72    285.19 o 
   8  13   5       39.31      200.22    137.27 o 
   9  13   5     3274.62     3191.28    255.60 o 
  10  13   5     3948.84     3688.43    234.68 o 
  11  13   5      798.24      977.03    670.72 o 
  12  13   5       71.94      356.39    324.05 o 
  13  13   5      256.70      139.91    422.06 o 
  14  13   5      518.34      714.04    518.73 o 
  15  13   5      517.01      739.23    466.17 o 
 -15  14   5     2284.14     2572.98    579.29 o 
 -14  14   5      102.63      406.59    461.21 o 
 -13  14   5     1072.58     4217.86   2293.44 o 
 -12  14   5     5176.59     5087.36    738.04 o 
 -11  14   5      900.97     1353.97    298.11 o 
 -10  14   5     5295.29     5178.87    388.04 o 
  -9  14   5     3064.05     3385.10    486.62 o 
  -8  14   5     1313.24     1517.56    383.25 o 
  -7  14   5     3817.81     4122.25    312.35 o 
  -6  14   5     9504.87     8576.09    338.69 o 
  -5  14   5     6673.71     6551.97    299.75 o 
  -4  14   5      896.59     1068.73    169.07 o 
  -3  14   5      251.77      246.48    138.06 o 
  -2  14   5      309.51       94.31    135.15 o 
  -1  14   5     3573.75     3530.83    185.85 o 
   0  14   5     9345.05     8744.14    231.05 o 
   1  14   5     9516.08     9603.56    255.58 o 
   2  14   5     9647.95     9739.36    278.55 o 
   3  14   5     6429.13     6847.82    251.31 o 
   4  14   5      180.68      321.48    148.24 o 
   5  14   5       20.44      199.76    143.48 o 
   6  14   5     6370.67     6699.71    252.08 o 
   7  14   5     3865.00     3762.83    191.70 o 
   8  14   5       38.57       23.00    138.56 o 
   9  14   5     3053.89     2678.19    216.71 o 
  10  14   5     3620.77     3316.26    535.11 o 
  11  14   5       92.90      214.97    618.81 o 
  12  14   5     4059.29     4479.38    600.95 o 
  13  14   5     1813.31     2259.56   1083.96 o 
  14  14   5      566.44      825.45    351.07 o 
  15  14   5     3584.19     3755.15    623.99 o 
 -15  15   5      367.38      394.69    499.28 o 
 -14  15   5     2900.59     3893.63    634.43 o 
 -13  15   5     1935.88     2457.98    993.64 o 
 -12  15   5     5793.14     7016.72    723.83 o 
 -11  15   5     1204.24     2006.51    814.59 o 
 -10  15   5      603.35      939.08    294.90 o 
  -9  15   5      671.16     1051.05    245.68 o 
  -8  15   5     2199.93     2050.82    272.66 o 
  -7  15   5      732.20      790.97    229.30 o 
  -6  15   5    12171.08    11782.13    383.13 o 
  -5  15   5     5528.06     5483.90    287.15 o 
  -4  15   5     2121.71     2014.62    197.96 o 
  -3  15   5     2743.81     2587.38    208.81 o 
  -2  15   5       33.47      -11.35    161.40 o 
  -1  15   5     6270.04     6051.78    313.83 o 
   0  15   5     2400.71     2239.76    188.12 o 
   1  15   5      279.42      368.74    153.95 o 
   2  15   5     1109.81     1256.76    173.73 o 
   3  15   5     1513.29     1456.95    177.22 o 
   4  15   5     2730.55     2502.28    198.13 o 
   5  15   5      324.36      395.93    153.45 o 
   6  15   5     7028.33     6651.55    258.89 o 
   7  15   5     1265.53     1409.78    307.45 o 
   8  15   5       16.40      279.69    242.48 o 
   9  15   5     1198.92     1229.65    229.41 o 
  10  15   5     2956.59     3441.72    521.06 o 
  11  15   5     1188.32     1651.76    518.21 o 
  12  15   5      326.28      603.74    414.27 o 
  13  15   5      530.56      431.46    458.15 o 
  14  15   5       45.93      108.34    448.83 o 
 -15  16   5     4277.25     4675.99   1168.77 o 
 -14  16   5      176.41      579.22    618.02 o 
 -13  16   5      632.37      642.14    480.09 o 
 -12  16   5     6168.30     6297.20    708.42 o 
 -11  16   5     4488.79     4337.11   1080.11 o 
 -10  16   5     2009.33     2484.58    527.06 o 
  -9  16   5     4050.85     4461.72    524.85 o 
  -8  16   5        7.49      337.83    214.96 o 
  -7  16   5     3012.85     2907.56    259.28 o 
  -6  16   5     1316.79     1078.35    210.41 o 
  -5  16   5     2559.62     2466.35    234.96 o 
  -4  16   5      273.62      307.23    163.91 o 
  -3  16   5     7551.13     7637.34    289.14 o 
  -2  16   5     4513.58     4286.53    229.82 o 
  -1  16   5     1444.06     1406.62    182.61 o 
   0  16   5     7244.88     6888.13    266.00 o 
   1  16   5      624.73      607.20    166.56 o 
   2  16   5        9.97      -76.40    150.66 o 
   3  16   5     4050.07     3595.49    217.20 o 
   4  16   5     5206.12     4648.03    233.38 o 
   5  16   5      348.44      118.24    151.76 o 
   6  16   5     2882.79     2973.16    239.08 o 
   7  16   5      691.31      480.39    175.90 o 
   8  16   5      138.17      144.00    255.08 o 
   9  16   5    10385.75    10624.23    745.26 o 
  10  16   5     3704.98     4076.14    860.04 o 
  11  16   5       11.37      774.85    781.75 o 
  12  16   5     5403.63     5197.02    660.52 o 
  13  16   5      571.41      167.58    625.87 o 
  14  16   5     1850.38     1301.07    509.08 o 
 -14  17   5     4039.43     4992.18   1275.81 o 
 -13  17   5      611.69     1074.36    522.60 o 
 -12  17   5     5272.12     4748.87    669.88 o 
 -11  17   5     1243.70     1511.22    510.98 o 
 -10  17   5     4287.75     3450.61    571.60 o 
  -9  17   5     1556.52     2065.53    502.46 o 
  -8  17   5     3264.02     3206.40    388.62 o 
  -7  17   5      200.56      451.45    221.82 o 
  -6  17   5     1049.09     1306.03    225.83 o 
  -5  17   5       45.39       16.95    187.58 o 
  -4  17   5     4843.58     5007.67    286.88 o 
  -3  17   5     1184.42     1217.34    176.03 o 
  -2  17   5     1434.48     1642.94    184.75 o 
  -1  17   5      274.02      211.77    156.42 o 
   0  17   5        2.44      188.88    168.89 o 
   1  17   5     5842.56     5973.64    255.96 o 
   2  17   5      656.73      413.13    162.47 o 
   3  17   5     1634.30     1489.12    186.70 o 
   4  17   5      284.19      192.60    172.57 o 
   5  17   5      239.77      510.66    187.82 o 
   6  17   5        3.24      -10.70    176.32 o 
   7  17   5     2863.95     2960.12    342.21 o 
   8  17   5     2093.54     2120.84    324.72 o 
   9  17   5     2619.86     3143.53    646.54 o 
  10  17   5     4103.38     5024.67    778.01 o 
  11  17   5     1009.41     1346.13    483.37 o 
  12  17   5        0.80      567.81    470.82 o 
  13  17   5     2403.67     2086.74    543.17 o 
 -14  18   5       57.74      796.36    685.04 o 
 -13  18   5     1148.84      322.98    953.95 o 
 -12  18   5     1454.72     1714.87    544.19 o 
 -11  18   5     9594.65     9919.03    862.56 o 
 -10  18   5      997.38      662.48    474.91 o 
  -9  18   5     4200.27     3431.40    974.79 o 
  -8  18   5      120.32      221.30    608.62 o 
  -7  18   5      246.98      203.49    406.50 o 
  -6  18   5      264.54      545.69    228.31 o 
  -5  18   5     7249.08     6736.74    576.15 o 
  -4  18   5     1586.36     1590.80    222.65 o 
  -3  18   5     6562.07     6870.94    456.51 o 
  -2  18   5      333.54      488.32    178.27 o 
  -1  18   5        8.91      144.59    268.97 o 
   0  18   5     1344.81     1335.40    203.36 o 
   1  18   5     3896.51     3803.47    290.90 o 
   2  18   5     2279.21     2059.89    223.80 o 
   3  18   5     2710.91     2797.68    247.96 o 
   4  18   5       58.15       95.27    185.85 o 
   5  18   5     5255.32     5356.00    337.39 o 
   6  18   5     5436.47     6312.27    434.48 o 
   7  18   5     1721.38     2025.36    428.59 o 
   8  18   5     4124.23     3602.64    454.05 o 
   9  18   5     5310.32     5171.94    775.87 o 
  10  18   5      810.77     1122.75    555.85 o 
  11  18   5       19.26      419.93    527.17 o 
  12  18   5     2093.23     2258.63    669.67 o 
  13  18   5      461.31      128.56    514.75 o 
 -13  19   5      578.06     1460.92    566.12 o 
 -12  19   5     4381.04     3662.84    660.27 o 
 -11  19   5      164.56      546.71    486.06 o 
 -10  19   5     9294.57    10064.97   1367.65 o 
  -9  19   5        1.17       49.47    437.51 o 
  -8  19   5     1948.02     2430.91    524.29 o 
  -7  19   5      377.93       18.95    415.33 o 
  -6  19   5     5972.04     6496.81    652.99 o 
  -5  19   5      100.12      596.64    297.57 o 
  -4  19   5     5239.57     5182.97    378.11 o 
  -3  19   5     3733.35     4234.56    496.27 o 
  -2  19   5       45.56      -40.43    174.34 o 
  -1  19   5       10.13       16.43    172.33 o 
   0  19   5      911.33     1157.94    207.21 o 
   1  19   5     3844.54     3918.62    272.71 o 
   2  19   5    14887.06    14740.37    419.90 o 
   3  19   5     3063.16     2735.21    284.39 o 
   4  19   5     5145.60     5241.42    343.73 o 
   5  19   5        0.27      355.77    287.85 o 
   6  19   5       10.32      320.37    285.14 o 
   7  19   5     3905.31     4592.83    416.65 o 
   8  19   5     7666.80     7471.08    865.84 o 
   9  19   5     7321.04     5831.89    854.12 o 
  10  19   5     2654.57     2330.02    646.97 o 
  11  19   5      627.19     1171.65    593.89 o 
  12  19   5      338.12      635.53    525.52 o 
 -12  20   5       22.86     1363.73    574.05 o 
 -11  20   5     8056.62     8512.90   1113.87 o 
 -10  20   5       40.74      161.00    583.94 o 
  -9  20   5     1792.70     1589.60    518.05 o 
  -8  20   5       23.68     -269.85    525.01 o 
  -7  20   5      189.26      741.81    452.36 o 
  -6  20   5      308.52      652.58    451.90 o 
  -5  20   5     6071.96     6472.70    877.10 o 
  -4  20   5     1304.67     1352.65    342.16 o 
  -3  20   5     2313.05     2903.03    402.61 o 
  -2  20   5     2565.10     2606.54    269.72 o 
  -1  20   5      279.82      877.77    224.40 o 
   0  20   5      191.87      405.76    212.28 o 
   1  20   5     3683.61     3987.34    312.97 o 
   2  20   5     7872.65     7850.66    410.78 o 
   3  20   5     7358.58     7305.24    553.17 o 
   4  20   5     3283.65     3354.51    383.46 o 
   5  20   5     2951.63     2359.94    365.79 o 
   6  20   5      447.44      682.69    305.88 o 
   7  20   5     7789.69     7188.80    881.89 o 
   8  20   5     5857.96     6023.26    864.40 o 
   9  20   5     8683.63     8280.78    983.04 o 
  10  20   5        0.77      767.91    574.66 o 
  11  20   5     1127.76      937.47    595.54 o 
  12  20   5      620.67     1165.08    613.36 o 
 -12  21   5     2898.76     2896.44    643.19 o 
 -11  21   5      143.42      567.08    793.00 o 
 -10  21   5     4794.55     4349.00    669.00 o 
  -9  21   5      369.05       58.51    471.52 o 
  -8  21   5      487.42      925.54    506.52 o 
  -7  21   5      370.92      698.14    484.07 o 
  -6  21   5     5142.42     6803.58    882.13 o 
  -5  21   5      105.61      408.51    580.19 o 
  -4  21   5     4571.18     5830.28    871.49 o 
  -3  21   5     2694.52     3306.76    412.03 o 
  -2  21   5      549.86     1182.78    339.30 o 
  -1  21   5     5781.11     6237.45    450.15 o 
   0  21   5      612.51      448.95    254.23 o 
   1  21   5     3639.62     4175.09    556.22 o 
   2  21   5    15488.86    15618.33    748.98 o 
   3  21   5     3992.19     4297.12    742.26 o 
   4  21   5     2955.57     3069.50   1024.65 o 
   5  21   5      290.29      248.08    732.39 o 
   6  21   5        4.20       12.66    632.23 o 
   7  21   5     2531.58     2615.77    691.89 o 
   8  21   5     7436.30     7241.64    946.32 o 
   9  21   5     1923.57     1589.53    646.69 o 
  10  21   5     5454.92     4664.99    829.62 o 
  11  21   5       12.57      919.35    605.51 o 
 -11  22   5    14284.74    14627.82   2242.92 o 
 -10  22   5      862.64     1929.09    574.67 o 
  -9  22   5      689.38      334.76    715.10 o 
  -8  22   5      655.14     1142.83    538.75 o 
  -7  22   5       79.32      522.19    603.75 o 
  -6  22   5     1945.91     1960.08    685.14 o 
  -5  22   5     8827.77    11154.94   1032.29 o 
  -4  22   5     4448.51     6581.90    915.26 o 
  -3  22   5      179.73      710.72    416.29 o 
  -2  22   5       82.94      469.11    332.26 o 
  -1  22   5       21.97      774.63    257.83 o 
   0  22   5     3006.80     3547.97    483.13 o 
   1  22   5     7344.55     8255.98    621.64 o 
   2  22   5     4796.83     5455.72    557.90 o 
   3  22   5      857.36     1011.04    418.11 o 
   4  22   5     1839.96     1980.83    448.14 o 
   5  22   5     4439.14     4387.35    560.71 o 
   6  22   5       21.26      685.35    538.23 o 
   7  22   5     7238.17     8356.68   1001.81 o 
   8  22   5     9524.10     9418.10   1075.81 o 
   9  22   5     1970.05     1302.91    646.13 o 
  10  22   5       58.25      489.69    597.13 o 
 -10  23   5     9197.06    11235.91   1074.41 o 
  -9  23   5     1270.33      485.40    577.06 o 
  -8  23   5      334.28      674.33    633.51 o 
  -7  23   5       82.92      926.71    656.23 o 
  -6  23   5     1191.65     1017.99    641.08 o 
  -5  23   5      940.53     1348.43    680.68 o 
  -4  23   5     6782.03     7634.28   1005.93 o 
  -3  23   5     1762.81     1421.99    693.25 o 
  -2  23   5      695.06     1494.25    696.62 o 
  -1  23   5      408.21      331.63    597.87 o 
   0  23   5      111.82      790.16    386.06 o 
   1  23   5       87.14      -17.98    361.29 o 
   2  23   5     5998.23     6705.86    771.33 o 
   3  23   5     1543.23     2496.92    481.04 o 
   4  23   5      487.24     1141.62    440.71 o 
   5  23   5     2016.55     2242.55    480.70 o 
   6  23   5      147.97      782.19    560.44 o 
   7  23   5      195.11     1179.95    618.43 o 
   8  23   5     3208.59     2551.03    740.22 o 
   9  23   5     6563.45     6229.40    921.53 o 
  -9  24   5      502.73     2055.78    723.15 o 
  -8  24   5        9.33     1326.84    647.50 o 
  -7  24   5       90.55     1262.33    660.23 o 
  -6  24   5     3231.61     3241.74    802.68 o 
  -5  24   5     6777.37     6537.51    963.57 o 
  -4  24   5     1491.17     1933.06    745.14 o 
  -3  24   5      578.09      954.96    706.92 o 
  -2  24   5      375.59      388.07    689.69 o 
  -1  24   5      181.68     1327.18    681.66 o 
   0  24   5     7422.32     8543.84    700.25 o 
   1  24   5     5726.95     7504.83    658.82 o 
   2  24   5     3175.69     4581.98   1321.10 o 
   3  24   5      738.48     1890.82    452.99 o 
   4  24   5     2552.41     2772.88    533.56 o 
   5  24   5     2612.00     3032.70    720.28 o 
   6  24   5     3374.93     3672.65    754.86 o 
   7  24   5     3678.76     5646.79    865.47 o 
   8  24   5     7548.13     8749.61   1052.55 o 
  -8  25   5      259.05     2051.00    747.22 o 
  -7  25   5        7.15      669.22    636.78 o 
  -6  25   5      398.80     2025.62    737.55 o 
  -5  25   5     2851.71     4363.65    887.00 o 
  -4  25   5     2236.45     2344.37    764.93 o 
  -3  25   5     1445.26      782.28    693.03 o 
  -2  25   5     1047.14     1570.45    747.69 o 
  -1  25   5     1933.59     3536.95    863.77 o 
   0  25   5       79.97     1639.10    744.91 o 
   1  25   5       28.20      983.91    439.42 o 
   2  25   5     1314.64     1455.28    456.58 o 
   3  25   5     1474.73     1470.16    453.19 o 
   4  25   5      198.03     1329.50    563.64 o 
   5  25   5     2415.51     2979.88    708.66 o 
   6  25   5      118.96      694.55    574.20 o 
   7  25   5      242.71     2251.53    685.16 o 
  -6  26   5     4214.35     5926.77    992.81 o 
  -5  26   5     2849.76     3252.27    836.83 o 
  -4  26   5      192.59     1118.29    709.65 o 
  -3  26   5      196.81     2102.07    787.72 o 
  -2  26   5     1452.79     1407.19    713.20 o 
  -1  26   5      451.31     1619.83    752.59 o 
   0  26   5     4118.37     4780.29    944.43 o 
   1  26   5     2530.96     3285.87    861.10 o 
   2  26   5     1459.85     2689.05    507.55 o 
   3  26   5      394.00     1695.75    491.29 o 
   4  26   5      543.27     1393.14    579.51 o 
   5  26   5      453.27      881.54    579.22 o 
  -4  27   5      377.38     1869.46    719.23 o 
  -3  27   5      445.33      844.76    670.36 o 
  -2  27   5     1058.52     2829.20    854.41 o 
  -1  27   5     6872.96     9217.04   1128.49 o 
   0  27   5       25.01     1032.57    713.97 o 
   1  27   5       20.97      724.94    682.26 o 
   2  27   5      129.22     1158.42    487.56 o 
   3  27   5      880.66     2301.10    674.97 o 
 -18   0   6    13648.90    12363.25   1431.90 o 
 -17   0   6      564.22     2313.18    874.60 o 
 -16   0   6     3834.32     4415.17    992.20 o 
 -15   0   6    10272.35     9535.21   1195.49 o 
 -14   0   6    12263.97    12835.71   1162.32 o 
 -13   0   6      421.40      433.05    579.59 o 
 -12   0   6    60087.91    54491.53   2309.70 o 
 -11   0   6    13631.43    12565.60    534.09 o 
 -10   0   6       53.22      127.50    117.50 o 
  -9   0   6     6649.07     6023.12    272.59 o 
  -8   0   6     1668.09     1415.63    104.06 o 
  -7   0   6    32876.80    31167.32    595.59 o 
  -6   0   6      141.80      181.87     80.87 o 
  -5   0   6    15595.50    17015.50    465.32 o 
  -4   0   6    62637.12    63914.59   1008.13 o 
  -3   0   6     7851.24     8412.20    186.25 o 
  -2   0   6   106304.72   107674.82   1115.85 o 
  -1   0   6    30465.59    30427.13    417.22 o 
   0   0   6    16207.57    17347.11    276.82 o 
   1   0   6     5032.59     4381.24    151.55 o 
   2   0   6   112327.84   120816.97   1740.52 o 
   3   0   6    15226.24    16429.99    300.23 o 
   4   0   6    93269.67    94737.88   1270.53 o 
   5   0   6      126.09      245.45     81.96 o 
   6   0   6    14734.62    14884.23    570.49 o 
   7   0   6    17092.56    16868.02    365.22 o 
   8   0   6    45226.10    45482.37    742.78 o 
   9   0   6     5513.88     5614.29    505.76 o 
  10   0   6    24232.10    25157.01    651.22 o 
  11   0   6     5694.71     5317.16    334.85 o 
  12   0   6     6841.92     7400.59    335.63 o 
  13   0   6        9.17      -16.12    219.54 o 
  14   0   6    14424.43    14033.74   1201.61 o 
  15   0   6     1206.93     1547.14    422.72 o 
  16   0   6      168.99      418.92    387.61 o 
 -18   1   6     1664.83     2434.58    646.84 o 
 -17   1   6    20118.27    16118.91   1069.88 o 
 -16   1   6    12329.01    11270.78    922.08 o 
 -15   1   6    11749.48    10580.29    814.96 o 
 -14   1   6     1896.35     2316.81    529.66 o 
 -13   1   6     2846.66     3750.02    566.80 o 
 -12   1   6        2.61      355.71    383.47 o 
 -11   1   6     9336.48     8933.47    506.73 o 
 -10   1   6    34109.25    34099.16    471.66 o 
  -9   1   6    24332.49    23556.49    316.35 o 
  -8   1   6     5966.25     5742.24    157.13 o 
  -7   1   6     1623.89     1681.38    144.83 o 
  -6   1   6     1484.02     1435.97     86.86 o 
  -5   1   6     1201.54     1188.59     87.12 o 
  -4   1   6     8228.42     7875.60    198.24 o 
  -3   1   6   174632.36   178194.05   1885.42 o 
  -2   1   6    68653.91    70360.46    526.99 o 
  -1   1   6    38011.16    40116.04    344.74 o 
   0   1   6     1430.43     1451.47     60.72 o 
   1   1   6      588.85      655.31     54.55 o 
   2   1   6     1778.18     2254.84     82.88 o 
   3   1   6   135903.88   140969.58   1156.49 o 
   4   1   6    12143.64    12108.32    194.24 o 
   5   1   6     4367.47     4386.24    121.11 o 
   6   1   6    29973.09    29515.93    357.90 o 
   7   1   6    21445.64    22281.20    307.13 o 
   8   1   6     1272.64     1372.74    108.45 o 
   9   1   6    80421.00    81348.48    864.57 o 
  10   1   6     1248.33     1318.21    154.86 o 
  11   1   6     4460.09     4745.54    212.10 o 
  12   1   6     1672.15     1725.31    165.64 o 
  13   1   6      384.08      387.62    134.98 o 
  14   1   6     2393.86     2686.68    249.00 o 
  15   1   6    26700.67    24824.38    727.77 o 
  16   1   6      101.27       55.45    262.26 o 
  17   1   6     2968.10     1951.67    960.71 o 
 -18   2   6    11871.17    10894.42   1036.41 o 
 -17   2   6     2186.07     2195.17    636.37 o 
 -16   2   6     9274.06     9151.46    875.06 o 
 -15   2   6     9073.60    10215.44    835.97 o 
 -14   2   6     5246.26     6543.73    704.65 o 
 -13   2   6     4117.64     4633.82    691.84 o 
 -12   2   6    25083.25    22712.45    671.86 o 
 -11   2   6    18071.91    16762.52    561.79 o 
 -10   2   6     2452.47     2405.13    155.76 o 
  -9   2   6      931.69     1038.51    100.30 o 
  -8   2   6    16866.90    16597.72    289.24 o 
  -7   2   6    20385.56    19497.81    293.53 o 
  -6   2   6      112.99       26.02     60.80 o 
  -5   2   6    12017.64    11867.65    233.00 o 
  -4   2   6    35292.87    35768.46    531.90 o 
  -3   2   6        3.03       -6.69     58.57 o 
  -2   2   6     9191.31     9782.61    137.67 o 
  -1   2   6    37894.86    39039.34    359.62 o 
   0   2   6     2869.52     3191.88     83.52 o 
   1   2   6    53714.92    57635.59    627.91 o 
   2   2   6    57868.79    60766.26    602.01 o 
   3   2   6     1266.26     1573.36     76.11 o 
   4   2   6    32099.12    32612.62    333.24 o 
   5   2   6     7149.90     7270.72    147.40 o 
   6   2   6       17.08       -4.48     58.05 o 
   7   2   6     2635.60     2757.63    114.71 o 
   8   2   6    47704.09    48042.44    558.52 o 
   9   2   6     3319.98     3375.15    187.82 o 
  10   2   6    35222.68    34839.11    468.64 o 
  11   2   6      635.59      710.44    126.27 o 
  12   2   6    12677.50    12263.38    309.00 o 
  13   2   6      204.72      302.45    131.05 o 
  14   2   6    15752.41    15028.32    455.23 o 
  15   2   6      145.45      171.27    258.37 o 
  16   2   6      617.73      648.42    399.99 o 
  17   2   6     1329.27     1869.35    446.47 o 
 -18   3   6     1277.39     1748.14    598.96 o 
 -17   3   6    12297.50    11004.44   1158.34 o 
 -16   3   6     6942.04     8101.63    973.65 o 
 -15   3   6     9636.25     8855.10   1029.63 o 
 -14   3   6     2888.32     2912.48    561.06 o 
 -13   3   6     5809.97     5371.49    409.23 o 
 -12   3   6      938.51     1241.05    269.52 o 
 -11   3   6    12617.00    12087.17    365.95 o 
 -10   3   6    25394.12    24982.91   1961.66 o 
  -9   3   6    10775.62    10552.21    231.82 o 
  -8   3   6     3228.77     3267.40    153.62 o 
  -7   3   6     1693.20     1681.17     96.06 o 
  -6   3   6    23263.63    23607.66    384.45 o 
  -5   3   6     1309.99     1605.83    114.80 o 
  -4   3   6    21131.61    21413.37    343.86 o 
  -3   3   6      129.05       77.65     72.17 o 
  -2   3   6    48169.61    47859.95    485.33 o 
  -1   3   6    12765.13    12591.41    181.65 o 
   0   3   6    35732.87    38080.21    337.22 o 
   1   3   6     1636.69     1753.70     71.66 o 
   2   3   6     4337.27     4402.37     96.18 o 
   3   3   6    58309.47    60639.59    624.42 o 
   4   3   6     7636.20     8066.97    132.10 o 
   5   3   6    27989.49    28554.51    319.80 o 
   6   3   6    17570.52    17007.48    235.06 o 
   7   3   6     8379.87     8890.38    195.37 o 
   8   3   6     1114.39     1229.56    109.31 o 
   9   3   6    77058.30    77528.41    832.55 o 
  10   3   6     5333.03     5883.43    254.46 o 
  11   3   6     2623.79     2945.91    188.52 o 
  12   3   6       11.86      144.38    141.04 o 
  13   3   6     9255.24     8791.08    288.35 o 
  14   3   6      307.70      911.26    204.31 o 
  15   3   6    11621.24    11658.57    560.94 o 
  16   3   6      537.64      710.72    395.18 o 
  17   3   6     4041.24     3681.92    558.06 o 
 -18   4   6     9005.53     8661.11    959.60 o 
 -17   4   6     1813.34     2743.24    674.67 o 
 -16   4   6     8624.62     8387.09    870.07 o 
 -15   4   6     8417.91     8439.28    817.77 o 
 -14   4   6    11825.20    11565.04    918.19 o 
 -13   4   6     1292.30     1510.02    292.04 o 
 -12   4   6    25168.26    23043.71    687.71 o 
 -11   4   6    20681.53    18916.89    559.75 o 
 -10   4   6     1697.48     1619.48    187.81 o 
  -9   4   6     3202.79     3593.61    199.34 o 
  -8   4   6     2017.87     2138.77    110.63 o 
  -7   4   6    37238.62    37128.56    508.06 o 
  -6   4   6    11967.91    12052.22    214.32 o 
  -5   4   6     6386.15     7070.97    184.86 o 
  -4   4   6     8796.43     9218.78    196.47 o 
  -3   4   6     8115.00     8474.35    169.24 o 
  -2   4   6   105529.18   108244.58   1158.47 o 
  -1   4   6    25280.71    24565.96    250.15 o 
   0   4   6    47244.58    50170.23    433.82 o 
   1   4   6    91459.94    95245.90   1048.94 o 
   2   4   6    11705.98    12937.94    178.75 o 
   3   4   6      120.16      111.47     49.44 o 
   4   4   6    49892.35    48617.01    447.90 o 
   5   4   6      173.61      157.94     61.96 o 
   6   4   6    10820.35    11206.93    215.07 o 
   7   4   6    15034.67    14925.46    253.69 o 
   8   4   6    28481.51    28699.12    390.32 o 
   9   4   6     1874.47     2036.23    138.58 o 
  10   4   6    22143.23    21573.92    350.81 o 
  11   4   6     1091.27     1183.19    177.50 o 
  12   4   6     5304.85     5172.58    230.52 o 
  13   4   6     1054.89      975.05    170.25 o 
  14   4   6     7248.99     6993.00    457.26 o 
  15   4   6     1346.34     2571.18    502.75 o 
  16   4   6      681.16     1274.66    448.81 o 
  17   4   6     2971.36     2003.29    923.60 o 
 -18   5   6        1.72      653.03    804.41 o 
 -17   5   6    11229.99    10166.42    989.53 o 
 -16   5   6     8919.45     9416.62    902.21 o 
 -15   5   6     2526.79     3063.56    610.48 o 
 -14   5   6     1752.04     2007.58   1275.18 o 
 -13   5   6      484.50      752.26    256.02 o 
 -12   5   6      758.09      491.49    296.10 o 
 -11   5   6     4106.86     4104.89    263.25 o 
 -10   5   6     1719.17     1560.37    196.20 o 
  -9   5   6     5939.59     5967.87    279.46 o 
  -8   5   6        5.97      -90.82    120.16 o 
  -7   5   6     3635.30     4054.78    299.38 o 
  -6   5   6    37083.51    37106.49    505.87 o 
  -5   5   6     1940.46     2217.33    109.27 o 
  -4   5   6      592.30      644.91     73.53 o 
  -3   5   6    17646.32    18039.11    320.19 o 
  -2   5   6    28364.19    28926.44    401.35 o 
  -1   5   6    38796.59    38293.52    372.99 o 
   0   5   6      119.44       90.03     45.30 o 
   1   5   6     1518.36     1548.68     71.56 o 
   2   5   6    20090.67    20548.91    234.76 o 
   3   5   6    14125.19    13243.61    199.90 o 
   4   5   6     2416.26     2933.73    102.36 o 
   5   5   6    32556.57    33474.76    371.46 o 
   6   5   6     5908.49     6192.69    153.11 o 
   7   5   6    26451.54    26707.56    361.97 o 
   8   5   6      107.04      358.52     93.01 o 
   9   5   6    34130.63    34074.50    452.74 o 
  10   5   6    22300.01    21984.89    354.67 o 
  11   5   6     1657.28     1460.10    149.76 o 
  12   5   6     1019.06     1003.75    176.97 o 
  13   5   6     1895.52     2106.93    239.02 o 
  14   5   6      284.58      321.81    258.35 o 
  15   5   6     1962.89     3026.22    525.61 o 
  16   5   6     1827.13     2662.21    490.23 o 
  17   5   6     4497.55     4255.01   1790.54 o 
 -18   6   6      755.28     1242.52    896.86 o 
 -17   6   6     3370.95     4295.75    736.02 o 
 -16   6   6     3170.28     3007.65    646.16 o 
 -15   6   6      547.04     1524.92    547.73 o 
 -14   6   6      174.47      724.49    206.88 o 
 -13   6   6     7547.20     7493.69    470.12 o 
 -12   6   6    11887.97    10630.78    581.49 o 
 -11   6   6    17049.45    15784.00    471.47 o 
 -10   6   6       17.05      226.63    164.14 o 
  -9   6   6       47.78      -56.40    157.92 o 
  -8   6   6    11122.61    11104.29    311.50 o 
  -7   6   6    10741.59    10931.58    298.06 o 
  -6   6   6    21684.05    22512.60    482.16 o 
  -5   6   6      132.39      148.10     84.72 o 
  -4   6   6     3090.71     3767.52    188.15 o 
  -3   6   6    30364.38    29621.85    296.45 o 
  -2   6   6     4495.83     4213.07     89.28 o 
  -1   6   6     1790.42     1802.03     76.79 o 
   0   6   6    12712.01    11992.50    187.19 o 
   1   6   6    12384.42    13398.07    178.65 o 
   2   6   6    56949.02    59348.20    572.34 o 
   3   6   6    10298.27     9512.42    167.92 o 
   4   6   6    31668.45    32459.98    373.96 o 
   5   6   6     4291.93     4158.07    138.51 o 
   6   6   6     5271.79     5199.46    149.23 o 
   7   6   6      837.09      839.51    131.17 o 
   8   6   6     8249.54     8347.96    210.11 o 
   9   6   6      526.37      590.20    115.38 o 
  10   6   6        9.75     -100.89    100.89 o 
  11   6   6     1062.05      850.60    143.44 o 
  12   6   6      714.52      442.94    140.80 o 
  13   6   6     4626.11     4512.24    313.50 o 
  14   6   6     2866.27     3300.87    378.07 o 
  15   6   6     1139.76     1795.29    440.38 o 
  16   6   6     1718.95     2111.37    491.60 o 
 -17   7   6     7061.41     7363.52    890.45 o 
 -16   7   6      564.11      298.46    804.57 o 
 -15   7   6     1083.29     1925.16    743.13 o 
 -14   7   6      499.41      777.79    307.35 o 
 -13   7   6      130.71      426.08    277.80 o 
 -12   7   6     7042.67     7440.66    477.76 o 
 -11   7   6       58.19       76.58    168.21 o 
 -10   7   6     3639.67     3751.58    370.35 o 
  -9   7   6     3374.50     3242.58    252.88 o 
  -8   7   6       32.85       66.05    158.25 o 
  -7   7   6       39.71      -25.16    143.93 o 
  -6   7   6    16486.42    15845.37    349.00 o 
  -5   7   6      975.75      963.21     82.15 o 
  -4   7   6     4112.70     3584.66    143.68 o 
  -3   7   6    34036.89    34747.75    384.66 o 
  -2   7   6     6613.32     5947.95    178.31 o 
  -1   7   6    12069.90    12004.52    155.20 o 
   0   7   6     2287.54     2258.52     77.53 o 
   1   7   6     4479.52     5050.45    117.72 o 
   2   7   6     3469.13     2969.61    107.08 o 
   3   7   6     2428.14     2594.91    107.33 o 
   4   7   6     4350.14     4711.74    152.13 o 
   5   7   6    23703.68    23244.45    297.74 o 
   6   7   6     1929.51     2132.67    122.10 o 
   7   7   6     1897.70     2028.22    129.88 o 
   8   7   6    12394.91    12432.63    274.57 o 
   9   7   6    16897.49    16979.49    349.74 o 
  10   7   6     7178.95     7324.45    250.15 o 
  11   7   6     3065.56     2842.59    325.23 o 
  12   7   6     3522.98     3555.41    246.01 o 
  13   7   6     2786.59     2744.43    388.76 o 
  14   7   6      968.53      994.42    396.95 o 
  15   7   6      103.73      819.69    695.97 o 
  16   7   6     2560.44     2693.18   1504.76 o 
 -17   8   6      398.25     1304.10    563.22 o 
 -16   8   6      744.45      531.31    393.04 o 
 -15   8   6      464.01      669.98    393.73 o 
 -14   8   6     2532.58     2767.03    390.75 o 
 -13   8   6     4882.24     4663.97    491.89 o 
 -12   8   6     2990.82     3036.39    355.23 o 
 -11   8   6    18204.96    16581.49    478.94 o 
 -10   8   6     5757.40     5905.20    319.97 o 
  -9   8   6     1148.91     1061.04    212.45 o 
  -8   8   6    26034.51    24350.62    560.30 o 
  -7   8   6      489.84      442.11    150.64 o 
  -6   8   6    12541.42    11873.89    293.88 o 
  -5   8   6     3423.61     3298.36    131.13 o 
  -4   8   6     2537.72     2679.27    101.34 o 
  -3   8   6    11325.36    11772.17    174.49 o 
  -2   8   6     4081.79     3998.48    110.65 o 
  -1   8   6    23015.09    22074.40    278.94 o 
   0   8   6    78199.66    79691.93    673.32 o 
   1   8   6    11785.38    12414.28    186.54 o 
   2   8   6     5262.59     5818.65    146.09 o 
   3   8   6    23835.73    25369.49    314.45 o 
   4   8   6      530.74      581.33     85.11 o 
   5   8   6     7014.68     7288.61    176.82 o 
   6   8   6      561.66      699.12     98.52 o 
   7   8   6       63.40       47.85     98.04 o 
   8   8   6     5311.19     4910.09    215.93 o 
   9   8   6     2090.07     1931.87    166.19 o 
  10   8   6     1312.28     1031.90    149.65 o 
  11   8   6     3655.92     3369.78    233.32 o 
  12   8   6     2951.90     2677.95    258.46 o 
  13   8   6     3016.68     2570.94    343.57 o 
  14   8   6      324.00      886.26    410.25 o 
  15   8   6     3414.79     4308.17    990.18 o 
  16   8   6     4413.84     4568.46    628.49 o 
 -17   9   6     1032.74     -615.15    685.40 o 
 -16   9   6      523.39      726.29    537.50 o 
 -15   9   6     5591.59     5776.47    522.51 o 
 -14   9   6      764.25     1764.21    362.18 o 
 -13   9   6     2654.28     3298.00    401.20 o 
 -12   9   6     6064.10     6010.57    346.07 o 
 -11   9   6      185.38      541.82    227.24 o 
 -10   9   6       14.81      201.18    188.79 o 
  -9   9   6    21872.67    21054.60    542.69 o 
  -8   9   6     2936.12     2981.29    260.37 o 
  -7   9   6     1232.48     1127.94     99.67 o 
  -6   9   6     5955.37     5849.51    192.50 o 
  -5   9   6    24914.31    23505.46    338.91 o 
  -4   9   6     2595.01     2732.71    113.58 o 
  -3   9   6    34517.31    32369.07    382.58 o 
  -2   9   6    15624.24    15358.74    222.07 o 
  -1   9   6    48822.32    47997.23    525.65 o 
   0   9   6      141.42       86.59     68.41 o 
   1   9   6     1026.09      934.08     88.14 o 
   2   9   6     5567.45     5518.01    162.93 o 
   3   9   6     1480.26     1440.89    101.41 o 
   4   9   6     4301.26     4562.32    150.60 o 
   5   9   6     9823.15     9853.54    203.39 o 
   6   9   6       39.91      -20.97     88.90 o 
   7   9   6       96.90      -76.41    103.22 o 
   8   9   6    14583.91    14350.20    283.06 o 
   9   9   6       58.80      130.35    117.59 o 
  10   9   6    31784.88    31423.35    532.48 o 
  11   9   6      933.46      883.85    176.89 o 
  12   9   6     1297.95     1369.21    288.45 o 
  13   9   6     2059.79     2723.75    498.57 o 
  14   9   6      487.34      301.67    395.63 o 
  15   9   6     5657.39     7002.07    721.38 o 
  16   9   6     5700.56     6662.90    710.71 o 
 -17  10   6     2502.26     2926.01   1106.86 o 
 -16  10   6       35.30      689.67    802.85 o 
 -15  10   6     2748.54     4078.45    472.59 o 
 -14  10   6    12379.04    12103.79    619.21 o 
 -13  10   6     4058.29     4893.57    466.95 o 
 -12  10   6      248.14      553.59    210.08 o 
 -11  10   6    30344.77    28433.82    669.16 o 
 -10  10   6    11547.52    10800.68    461.99 o 
  -9  10   6    11507.83    11875.84    430.59 o 
  -8  10   6    44016.34    42127.13    824.01 o 
  -7  10   6      497.49      462.47    140.17 o 
  -6  10   6    40984.00    38561.61    651.10 o 
  -5  10   6    11538.20    10729.20    197.04 o 
  -4  10   6    28897.40    29289.95    358.80 o 
  -3  10   6    26318.37    25585.18    327.11 o 
  -2  10   6    33234.21    32221.65    358.02 o 
  -1  10   6     8118.63     8360.46    183.18 o 
   0  10   6    99577.22    97899.11    988.87 o 
   1  10   6       20.25      -56.80     83.32 o 
   2  10   6      193.66      169.32     89.23 o 
   3  10   6    17260.31    16722.79    259.61 o 
   4  10   6     2701.98     2739.01    135.48 o 
   5  10   6    15441.13    15451.56    264.43 o 
   6  10   6     5550.43     5644.55    187.90 o 
   7  10   6     3047.61     3142.75    164.98 o 
   8  10   6     3477.20     3431.59    173.16 o 
   9  10   6      585.83      444.26    143.67 o 
  10  10   6     8276.32     8455.06    350.56 o 
  11  10   6     9452.37     9090.21    309.57 o 
  12  10   6     2089.99     2172.39    280.20 o 
  13  10   6     1705.34     2931.67    513.16 o 
  14  10   6     1032.49     1121.57    453.64 o 
  15  10   6     5377.35     4595.93    628.86 o 
  16  10   6     8242.30     8941.37    805.34 o 
 -16  11   6       90.42      766.52    751.36 o 
 -15  11   6    13965.36    12716.71    841.16 o 
 -14  11   6     1332.47     2209.65    387.22 o 
 -13  11   6     3511.51     4257.84    448.48 o 
 -12  11   6     4888.60     4603.32    329.63 o 
 -11  11   6       72.95      517.04    211.65 o 
 -10  11   6      118.61      468.06    207.00 o 
  -9  11   6    60084.53    56631.08   1038.88 o 
  -8  11   6      219.67      268.25    207.91 o 
  -7  11   6      255.90      136.23    150.16 o 
  -6  11   6    27437.46    26058.51    622.38 o 
  -5  11   6    13127.15    12506.86    224.58 o 
  -4  11   6    11869.87    12159.57    229.63 o 
  -3  11   6    66724.55    63594.54    661.53 o 
  -2  11   6    20360.01    19396.99    286.89 o 
  -1  11   6    14076.94    13959.99    240.08 o 
   0  11   6      493.14      430.44    102.19 o 
   1  11   6    15883.23    14910.39    266.25 o 
   2  11   6    10986.91    11127.60    232.57 o 
   3  11   6    25659.89    25379.86    342.15 o 
   4  11   6       65.90       43.80     99.88 o 
   5  11   6    17951.34    18325.55    319.79 o 
   6  11   6      569.27      672.83    125.25 o 
   7  11   6       19.20      -52.48    129.05 o 
   8  11   6     1216.80     1192.40    138.22 o 
   9  11   6     4213.54     4294.80    239.56 o 
  10  11   6    19289.06    19026.61    484.99 o 
  11  11   6     5880.27     5872.07    369.95 o 
  12  11   6     5171.37     5465.21    610.97 o 
  13  11   6     1055.19      571.60    908.19 o 
  14  11   6      461.68      547.50    697.72 o 
  15  11   6     9926.55    10491.75    812.08 o 
 -16  12   6     4627.56     4008.01   1160.11 o 
 -15  12   6      261.75      761.34    481.43 o 
 -14  12   6     5166.85     6101.23    679.71 o 
 -13  12   6     1479.66     2038.96    373.86 o 
 -12  12   6      219.63      840.47    295.39 o 
 -11  12   6     9223.30     9337.14    502.13 o 
 -10  12   6    24260.00    23672.42    620.03 o 
  -9  12   6     1777.84     1817.16    248.71 o 
  -8  12   6    29415.62    27252.45    653.73 o 
  -7  12   6    17678.73    16702.23    543.86 o 
  -6  12   6    14985.94    13465.30    412.02 o 
  -5  12   6     3100.20     2956.35    188.37 o 
  -4  12   6    36493.27    35748.60    484.18 o 
  -3  12   6    10620.41    10183.84    254.34 o 
  -2  12   6    26036.47    24600.95    344.38 o 
  -1  12   6     7882.07     7476.52    202.20 o 
   0  12   6    58114.77    57827.26    658.04 o 
   1  12   6     8965.58     8872.74    210.56 o 
   2  12   6    22255.64    22298.21    342.89 o 
   3  12   6     4814.85     5087.55    189.22 o 
   4  12   6      612.75      553.85    123.18 o 
   5  12   6     3164.71     3355.14    179.39 o 
   6  12   6      444.72      502.43    128.38 o 
   7  12   6      282.79      102.28    120.43 o 
   8  12   6     3975.30     3616.27    206.75 o 
   9  12   6     1619.63     1338.41    165.90 o 
  10  12   6     6676.70     6339.51    287.60 o 
  11  12   6     4458.20     4112.71    332.40 o 
  12  12   6      932.08     1518.37    475.77 o 
  13  12   6      368.71      771.19    615.65 o 
  14  12   6      639.26      553.72    439.87 o 
  15  12   6     1637.93     2354.37    543.08 o 
 -16  13   6       27.72      776.57    468.15 o 
 -15  13   6     8092.92     7908.41   1318.31 o 
 -14  13   6      157.49      369.15   1289.62 o 
 -13  13   6     2616.30     2781.69    541.05 o 
 -12  13   6     5967.28     6524.29    379.42 o 
 -11  13   6     1942.23     2322.35    283.85 o 
 -10  13   6      573.64      809.72    239.53 o 
  -9  13   6    58625.16    56988.82   1331.78 o 
  -8  13   6     1536.57     1540.75    256.07 o 
  -7  13   6      825.68      686.36    227.32 o 
  -6  13   6     7661.16     7516.65    349.81 o 
  -5  13   6    27244.56    25386.36    642.40 o 
  -4  13   6     3971.50     4068.16    201.87 o 
  -3  13   6    91655.91    88345.96    897.10 o 
  -2  13   6     3447.92     3819.51    184.26 o 
  -1  13   6    19503.42    18193.97    327.27 o 
   0  13   6     1669.57     1781.00    146.96 o 
   1  13   6    18154.10    18248.57    298.07 o 
   2  13   6     9039.35     8851.77    256.56 o 
   3  13   6    32816.67    31185.34    476.32 o 
   4  13   6      491.97      163.68    133.63 o 
   5  13   6      698.12      782.67    139.76 o 
   6  13   6     3226.84     3582.03    189.71 o 
   7  13   6       65.40      331.71    127.83 o 
   8  13   6     3309.83     3244.97    203.84 o 
   9  13   6     7561.96     7315.06    272.14 o 
  10  13   6    12446.22    11789.05    401.06 o 
  11  13   6    13454.74    13727.71    967.61 o 
  12  13   6     2382.26     2479.65   1227.25 o 
  13  13   6      330.52      367.45    423.36 o 
  14  13   6      128.10      467.30    693.22 o 
  15  13   6    10239.90     9900.05    809.82 o 
 -15  14   6       23.59      790.40    493.73 o 
 -14  14   6     4884.67     4484.90    658.31 o 
 -13  14   6       27.45      282.94    833.52 o 
 -12  14   6     1238.65     1978.40    508.08 o 
 -11  14   6     5781.51     5867.36    394.08 o 
 -10  14   6    18818.73    18992.54    830.49 o 
  -9  14   6     1199.13     1293.38    255.62 o 
  -8  14   6    27885.21    25597.70    728.01 o 
  -7  14   6     3267.09     2909.74    294.34 o 
  -6  14   6    11458.26    11866.77    367.13 o 
  -5  14   6        5.74      197.37    173.10 o 
  -4  14   6    39325.72    38485.05    573.04 o 
  -3  14   6      748.41      791.45    157.81 o 
  -2  14   6    28540.02    26570.89    450.39 o 
  -1  14   6     7994.41     8131.79    288.84 o 
   0  14   6    27886.14    27723.77    447.58 o 
   1  14   6     1573.96     1368.13    161.72 o 
   2  14   6     6317.04     6260.56    239.49 o 
   3  14   6       88.53      -86.87    136.73 o 
   4  14   6      874.84     1065.29    163.65 o 
   5  14   6     1302.62     1281.91    167.65 o 
   6  14   6       33.64      -81.91    134.92 o 
   7  14   6     4345.44     4098.61    247.39 o 
   8  14   6     9994.13     9655.96    329.22 o 
   9  14   6       73.57     -154.08    177.29 o 
  10  14   6     6665.69     6961.74    402.89 o 
  11  14   6     1640.14     1774.46    455.54 o 
  12  14   6     2350.38     2559.15    521.93 o 
  13  14   6      564.77      820.52    421.42 o 
  14  14   6     3323.02     4114.76    634.35 o 
 -15  15   6     5773.45     5500.62    730.44 o 
 -14  15   6      289.00      231.76    480.09 o 
 -13  15   6     3952.17     3948.44    618.27 o 
 -12  15   6      578.17      429.05    468.18 o 
 -11  15   6     6313.10     6266.62    673.14 o 
 -10  15   6     1256.46     1762.10    272.52 o 
  -9  15   6    23426.75    22885.48   1178.49 o 
  -8  15   6     1739.91     1934.13    272.16 o 
  -7  15   6     1650.26     1579.42    270.74 o 
  -6  15   6     1776.38     1916.99    234.26 o 
  -5  15   6    38308.18    36099.15    634.75 o 
  -4  15   6      219.83      115.71    154.42 o 
  -3  15   6    29021.57    27055.81    472.53 o 
  -2  15   6    19415.64    18366.78    386.44 o 
  -1  15   6       35.28       14.51    177.53 o 
   0  15   6     1284.81     1554.85    173.01 o 
   1  15   6    15707.95    15833.31    583.50 o 
   2  15   6     1470.35     1606.02    176.81 o 
   3  15   6     5676.11     6184.55    252.88 o 
   4  15   6      901.67      785.24    169.50 o 
   5  15   6       39.93      182.38    146.10 o 
   6  15   6     8469.53     8145.35    276.69 o 
   7  15   6     6533.79     6323.09    300.89 o 
   8  15   6        2.94      -84.68    156.13 o 
   9  15   6     3549.89     3423.03    282.41 o 
  10  15   6     5409.48     5927.41    623.79 o 
  11  15   6    17832.59    16896.09    940.67 o 
  12  15   6       47.31      429.10    504.27 o 
  13  15   6     1978.58     2185.89    521.53 o 
  14  15   6     1663.35     2017.40    631.97 o 
 -15  16   6      733.38     1130.65    656.47 o 
 -14  16   6     3287.81     3833.21    787.84 o 
 -13  16   6     2174.95     2684.52    572.97 o 
 -12  16   6     2498.25     2256.65    700.18 o 
 -11  16   6      520.99      602.74    454.51 o 
 -10  16   6    39813.42    40355.13   1605.70 o 
  -9  16   6     1377.93     1505.58    301.15 o 
  -8  16   6     6966.15     6552.84    480.43 o 
  -7  16   6     6396.25     6539.00    332.55 o 
  -6  16   6      117.99      217.10    188.44 o 
  -5  16   6     1565.47     1699.44    213.14 o 
  -4  16   6    32337.18    30728.13    841.21 o 
  -3  16   6      574.23      768.51    168.71 o 
  -2  16   6     8415.94     8262.32    309.65 o 
  -1  16   6    15304.23    14569.92    340.82 o 
   0  16   6     1730.94     1970.39    186.33 o 
   1  16   6    23323.96    22948.66    449.45 o 
   2  16   6    11555.87    11700.90    389.78 o 
   3  16   6      796.44      765.30    165.28 o 
   4  16   6      150.51      102.30    148.59 o 
   5  16   6        2.58       64.47    161.80 o 
   6  16   6      674.55      690.45    204.82 o 
   7  16   6     1674.21     1698.11    219.23 o 
   8  16   6     3406.85     3005.22    344.30 o 
   9  16   6     2326.54     2098.97    322.42 o 
  10  16   6     1600.63     1579.40    536.22 o 
  11  16   6     3110.69     3167.74    876.68 o 
  12  16   6     3293.88     3480.69    842.16 o 
  13  16   6      216.69     -109.74    418.14 o 
  14  16   6     4446.02     5253.33    721.36 o 
 -14  17   6      317.93      848.52    558.12 o 
 -13  17   6     3527.20     3880.51    657.62 o 
 -12  17   6      149.67      552.94    503.25 o 
 -11  17   6     5308.94     4028.11    627.52 o 
 -10  17   6     2123.98     2850.88    553.32 o 
  -9  17   6    15518.03    14677.68    853.94 o 
  -8  17   6     5325.06     4625.75    371.88 o 
  -7  17   6     6008.83     5945.58    395.46 o 
  -6  17   6     1251.39     1610.95    238.27 o 
  -5  17   6    30406.96    28789.93    576.30 o 
  -4  17   6      169.48      527.89    186.11 o 
  -3  17   6     3119.45     3137.30    229.41 o 
  -2  17   6    14374.12    13787.71    335.95 o 
  -1  17   6     1115.65     1247.98    169.74 o 
   0  17   6     6386.93     6288.28    255.57 o 
   1  17   6    14671.88    14507.96    347.35 o 
   2  17   6      573.16      478.53    162.66 o 
   3  17   6      719.94      769.10    167.05 o 
   4  17   6     7244.01     7225.61    315.39 o 
   5  17   6      435.36      500.29    220.03 o 
   6  17   6    25978.31    24791.32    533.36 o 
   7  17   6     1792.08     1896.96    313.05 o 
   8  17   6       80.88      356.72    279.34 o 
   9  17   6      293.31     -189.60    437.83 o 
  10  17   6     4815.57     5028.71    778.18 o 
  11  17   6     8462.77     9971.21    949.21 o 
  12  17   6     2040.87     3229.13    681.25 o 
  13  17   6     4171.66     3707.22    732.75 o 
 -14  18   6      302.39     1092.05   1852.12 o 
 -13  18   6      696.53     1257.31    547.44 o 
 -12  18   6     5887.48     5209.41    706.76 o 
 -11  18   6      968.06     1474.13    525.17 o 
 -10  18   6    19983.74    18440.72   1512.30 o 
  -9  18   6      894.74      -28.79    648.96 o 
  -8  18   6     2819.33     4146.28    600.99 o 
  -7  18   6     2486.75     1776.51    490.94 o 
  -6  18   6      986.11     1060.37    264.93 o 
  -5  18   6     2146.89     1989.94    284.58 o 
  -4  18   6    28648.34    25831.96    766.47 o 
  -3  18   6      101.89      132.33    195.00 o 
  -2  18   6      181.44      350.05    195.80 o 
  -1  18   6     2401.31     2370.63    222.61 o 
   0  18   6    10766.87    10766.29    351.42 o 
   1  18   6    25934.36    26294.65    762.97 o 
   2  18   6     3323.12     3091.97    249.18 o 
   3  18   6       47.63     -163.88    163.88 o 
   4  18   6       15.17       41.59    177.41 o 
   5  18   6     2204.53     2411.98    335.21 o 
   6  18   6       26.86     -123.49    264.82 o 
   7  18   6     9965.77    10157.80    509.32 o 
   8  18   6      108.78      197.38    283.92 o 
   9  18   6      745.59     1034.93    538.57 o 
  10  18   6      237.59     -166.82    480.54 o 
  11  18   6     5304.21     4933.92    814.36 o 
  12  18   6     3435.39     4812.43    787.63 o 
  13  18   6       30.38      111.16    535.19 o 
 -13  19   6     4851.56     4913.02    732.79 o 
 -12  19   6     1544.23     1629.42    577.45 o 
 -11  19   6     1118.93      768.02    535.37 o 
 -10  19   6     1667.95     2164.25    600.25 o 
  -9  19   6     2435.07     2393.78    538.07 o 
  -8  19   6     1177.67     1543.42    501.17 o 
  -7  19   6     2578.59     3119.75    550.08 o 
  -6  19   6     1519.52     1933.88    503.22 o 
  -5  19   6    15572.12    16485.52    858.11 o 
  -4  19   6      912.45     1163.64    255.51 o 
  -3  19   6     2524.89     2177.45    257.90 o 
  -2  19   6     4941.64     5234.23    285.84 o 
  -1  19   6       84.44      218.24    272.58 o 
   0  19   6    11404.54    11389.17    379.07 o 
   1  19   6     3352.80     3290.36    255.43 o 
   2  19   6     2456.31     2613.52    250.11 o 
   3  19   6      321.38      203.73    189.03 o 
   4  19   6     1791.85     1720.27    258.83 o 
   5  19   6       36.44     -113.30    309.65 o 
   6  19   6    20442.05    20215.57    670.45 o 
   7  19   6      266.79      439.69    300.63 o 
   8  19   6      587.16      741.18    501.46 o 
   9  19   6     3629.37     2706.33    679.05 o 
  10  19   6     4615.62     4263.20    763.00 o 
  11  19   6     6855.80     6906.59    932.46 o 
  12  19   6     3614.72     3309.74    725.12 o 
 -12  20   6     6032.55     6723.09    946.12 o 
 -11  20   6      134.17      642.63    934.50 o 
 -10  20   6     4472.61     3981.09    647.79 o 
  -9  20   6     2983.59     2302.15    556.10 o 
  -8  20   6      580.15      460.77    461.35 o 
  -7  20   6     1674.35     2379.83    569.89 o 
  -6  20   6      291.24      186.42    692.74 o 
  -5  20   6     3356.32     2913.09    694.71 o 
  -4  20   6     3309.35     3702.72    746.98 o 
  -3  20   6       44.23      -47.03    499.74 o 
  -2  20   6      277.88      602.45    288.58 o 
  -1  20   6      140.25      529.38    214.26 o 
   0  20   6     3136.80     3167.09    282.99 o 
   1  20   6    15319.43    15998.56    628.50 o 
   2  20   6     1395.68     1807.53    267.28 o 
   3  20   6      626.84      935.38    311.75 o 
   4  20   6     3546.93     3341.54    384.98 o 
   5  20   6     1929.89     2062.43    433.82 o 
   6  20   6        4.46      163.41    371.70 o 
   7  20   6     6331.21     5886.57    595.86 o 
   8  20   6      142.44      364.03    519.75 o 
   9  20   6     1840.90     1821.30    638.24 o 
  10  20   6     1264.59      863.09    556.35 o 
  11  20   6     3301.48     3459.74    748.27 o 
 -12  21   6      886.03     1345.63    559.46 o 
 -11  21   6        7.56      476.70    679.64 o 
 -10  21   6     3516.85     4257.37    872.40 o 
  -9  21   6       95.35      765.11    514.41 o 
  -8  21   6      374.73      148.13    529.67 o 
  -7  21   6     2861.83     4428.00    801.24 o 
  -6  21   6      603.50       81.97    567.65 o 
  -5  21   6      946.33     1166.64    642.25 o 
  -4  21   6      169.39      369.91    594.34 o 
  -3  21   6      231.82      428.47    294.64 o 
  -2  21   6     3437.71     3820.73    430.67 o 
  -1  21   6     2597.53     2747.92    317.63 o 
   0  21   6    12107.56    12477.10    935.20 o 
   1  21   6      806.89     1106.23    273.86 o 
   2  21   6     1058.76     1475.49    775.41 o 
   3  21   6      256.01      607.33    388.91 o 
   4  21   6     1436.29     1354.20    495.11 o 
   5  21   6       72.86      191.97    577.85 o 
   6  21   6    12869.41    12660.84    740.48 o 
   7  21   6        6.41       39.27    516.77 o 
   8  21   6      214.65      576.88    565.59 o 
   9  21   6     7996.21     6320.15    911.01 o 
  10  21   6     2574.62     2458.65    709.66 o 
  11  21   6     1932.30     1921.47    698.45 o 
 -11  22   6      186.97      445.13    504.06 o 
 -10  22   6        4.08     1326.06    526.91 o 
  -9  22   6      961.55     1218.28    911.13 o 
  -8  22   6       26.37      134.23    573.80 o 
  -7  22   6     1076.27     3401.83    758.52 o 
  -6  22   6      676.77     2668.28    737.45 o 
  -5  22   6     2927.85     2335.73    730.48 o 
  -4  22   6      554.92      738.16    637.22 o 
  -3  22   6       42.08      113.19    588.35 o 
  -2  22   6      434.09     1083.02    326.09 o 
  -1  22   6      803.43     1438.72    342.12 o 
   0  22   6     1262.20     1823.95    406.87 o 
   1  22   6    10733.05    11963.09    689.63 o 
   2  22   6     1202.70     1243.37    482.61 o 
   3  22   6      226.95     1150.00    411.28 o 
   4  22   6     6648.54     6960.07    626.36 o 
   5  22   6     3406.15     3657.04    543.44 o 
   6  22   6       67.94      379.05    410.08 o 
   7  22   6     2756.63     3419.59    746.29 o 
   8  22   6     3875.09     3413.71    781.72 o 
   9  22   6     2509.53     2499.97    749.27 o 
  10  22   6     1175.38     1515.72    653.69 o 
 -10  23   6      286.91     1430.08    647.63 o 
  -9  23   6      190.97     1428.73    649.63 o 
  -8  23   6      312.34     1224.98    655.38 o 
  -7  23   6      595.08     1356.25    687.43 o 
  -6  23   6       86.45      718.10    642.16 o 
  -5  23   6       81.36      438.98    647.67 o 
  -4  23   6      338.71      811.00    642.84 o 
  -3  23   6       68.85      128.80    642.69 o 
  -2  23   6      422.27     1623.73    690.78 o 
  -1  23   6     7820.64     8103.44    995.54 o 
   0  23   6     4410.11     4965.20    547.09 o 
   1  23   6      714.19     1429.05    455.55 o 
   2  23   6     2070.63     3087.26    506.65 o 
   3  23   6     6506.80     6426.84    614.42 o 
   4  23   6      906.86     1586.75    447.60 o 
   5  23   6     2319.50     2909.21    525.95 o 
   6  23   6     6000.96     5973.01    874.54 o 
   7  23   6      707.09     1026.46    638.35 o 
   8  23   6      354.43     1154.82    635.91 o 
   9  23   6     4680.58     4951.98    872.40 o 
  -9  24   6      406.27      973.07    631.61 o 
  -8  24   6        1.96      240.37    620.18 o 
  -7  24   6      184.65     1081.32    677.86 o 
  -6  24   6        3.35      158.02    627.69 o 
  -5  24   6       78.92       51.50    666.32 o 
  -4  24   6      808.31      472.80    686.76 o 
  -3  24   6        3.28       24.66    663.01 o 
  -2  24   6     1326.37     2115.54    748.58 o 
  -1  24   6       33.99     3351.48    817.77 o 
   0  24   6     2385.76     3013.55    803.55 o 
   1  24   6     5526.47     6155.33    824.77 o 
   2  24   6     4129.05     5144.65    585.64 o 
   3  24   6      312.49     1173.29    445.95 o 
   4  24   6     4037.70     5015.54    599.53 o 
   5  24   6     6492.31     7730.72    952.02 o 
   6  24   6      404.02      438.32    559.60 o 
   7  24   6     3565.45     3203.69    762.21 o 
   8  24   6    12509.28    12763.31   1140.91 o 
  -7  25   6        2.77      336.20    671.58 o 
  -6  25   6     2149.70     3445.30    841.30 o 
  -5  25   6      729.84     2504.53    775.77 o 
  -4  25   6       50.32      810.23    718.28 o 
  -3  25   6      165.43      860.26    733.15 o 
  -2  25   6       47.08       61.25    700.30 o 
  -1  25   6     7328.52     8318.32   1070.00 o 
   0  25   6      321.79      376.23    695.95 o 
   1  25   6     2531.58     3529.07    608.61 o 
   2  25   6     5992.43     7190.90    674.36 o 
   3  25   6     2344.56     2751.96    516.88 o 
   4  25   6     1575.33     1936.78   1053.99 o 
   5  25   6     6668.47     8787.23   1012.08 o 
   6  25   6     2130.05     3020.02    724.39 o 
  -6  26   6      333.64      845.59    701.66 o 
  -5  26   6     1330.65     3543.31    849.31 o 
  -4  26   6     4898.56     4629.27    923.43 o 
  -3  26   6      884.20     1572.64    751.23 o 
  -2  26   6      385.88     2430.50    817.65 o 
  -1  26   6       68.22     1520.22    746.76 o 
   0  26   6     3911.37     4874.10    958.00 o 
   1  26   6     1245.32     1302.60    733.99 o 
   2  26   6     5653.69     6688.72    670.92 o 
   3  26   6     2605.39     2655.33    684.92 o 
   4  26   6     6330.66     7315.07    932.01 o 
   5  26   6     2909.55     3975.53    762.71 o 
  -3  27   6      404.80     1591.72    729.85 o 
  -2  27   6      100.08     1193.04    706.83 o 
  -1  27   6     6606.68     8323.76   1127.58 o 
   0  27   6       11.41      592.19    690.17 o 
   1  27   6     3439.44     5540.65    984.07 o 
   2  27   6     1454.72     3009.82    856.55 o 
 -18   1   7        3.93      856.34    562.09 o 
 -17   1   7        2.18      132.32    525.07 o 
 -16   1   7       99.89     1014.84    957.83 o 
 -15   1   7      562.80     1311.92    495.12 o 
 -14   1   7      420.59      853.53    442.78 o 
 -13   1   7        2.11     -356.50    356.50 o 
 -12   1   7     1023.81     1290.27    949.48 o 
 -11   1   7      780.90      431.20    209.25 o 
 -10   1   7      485.26      537.69    156.44 o 
  -9   1   7       11.73      -22.28     77.77 o 
  -8   1   7     7681.02     7148.38    177.64 o 
  -7   1   7       50.94       -2.06     64.63 o 
  -6   1   7     8088.82     8090.62    169.50 o 
  -5   1   7      581.49      531.73     74.73 o 
  -4   1   7     7740.57     7941.97    158.49 o 
  -3   1   7     4628.55     4916.52     95.31 o 
  -2   1   7     5223.71     5607.29     82.76 o 
  -1   1   7     6529.14     6790.77     97.73 o 
   0   1   7    10706.60    11963.41    159.60 o 
   1   1   7     5199.97     5666.64    118.93 o 
   2   1   7      940.18     1256.52     71.38 o 
   3   1   7    30724.37    32793.11    367.44 o 
   4   1   7     3877.29     3875.26    141.65 o 
   5   1   7        4.03      -51.44     51.44 o 
   6   1   7      948.90     1004.47     82.63 o 
   7   1   7      471.43      483.38     83.10 o 
   8   1   7     2000.55     2290.66    119.61 o 
   9   1   7      955.31      946.49    116.81 o 
  10   1   7     1627.94     1561.36    134.33 o 
  11   1   7      364.73      263.33    119.09 o 
  12   1   7      624.44      505.02    135.13 o 
  13   1   7      168.53      206.64    127.05 o 
  14   1   7      509.49      328.82    197.67 o 
  15   1   7      933.04       23.21    257.56 o 
  16   1   7      637.16      797.35    315.56 o 
  17   1   7       17.96      801.80    445.13 o 
 -18   2   7      102.72      872.91    552.15 o 
 -17   2   7       14.96      785.88    546.25 o 
 -16   2   7     1269.06     2649.06    624.05 o 
 -15   2   7      529.95     1549.44    508.72 o 
 -14   2   7     1576.65     2838.40    548.95 o 
 -13   2   7     2997.70     2929.18    593.65 o 
 -12   2   7      109.13      105.81    210.60 o 
 -11   2   7     5025.17     4853.45    352.95 o 
 -10   2   7     1956.98     1587.15    160.35 o 
  -9   2   7    10537.59     9711.98    224.16 o 
  -8   2   7     3853.58     4033.25    166.49 o 
  -7   2   7        1.22      -74.52     74.52 o 
  -6   2   7    12380.74    12423.90    234.31 o 
  -5   2   7     8688.83     8886.58    300.38 o 
  -4   2   7      280.60      404.42     89.31 o 
  -3   2   7    26213.71    26211.07    258.42 o 
  -2   2   7     5475.44     6089.54     99.16 o 
  -1   2   7     3476.54     3887.78     86.88 o 
   0   2   7     1463.11     1923.07     69.72 o 
   1   2   7     2209.30     2585.64     84.24 o 
   2   2   7    11421.55    12089.31    182.66 o 
   3   2   7     8064.21     8180.73    121.66 o 
   4   2   7     9630.64    10048.08    277.37 o 
   5   2   7    10175.91    10725.79    172.80 o 
   6   2   7     3396.56     3891.39    122.33 o 
   7   2   7      251.62      271.02     76.04 o 
   8   2   7     3357.94     3638.55    152.57 o 
   9   2   7     4383.72     4746.25    178.52 o 
  10   2   7      214.53      155.72    113.71 o 
  11   2   7     1290.08     1343.23    148.99 o 
  12   2   7      654.01      769.15    142.89 o 
  13   2   7      106.49      -28.22    122.81 o 
  14   2   7     1845.28     1607.33    301.92 o 
  15   2   7      933.56      680.44    294.02 o 
  16   2   7       53.99      -33.71    260.62 o 
  17   2   7       61.66       11.03    380.67 o 
 -18   3   7      822.71     1596.64    873.02 o 
 -17   3   7       20.58     1268.95    570.76 o 
 -16   3   7      110.58       70.09    527.75 o 
 -15   3   7     9430.11    10228.10    832.33 o 
 -14   3   7     7328.34     7473.70    743.71 o 
 -13   3   7     2708.63     3691.99    570.64 o 
 -12   3   7     6645.56     6690.00    409.59 o 
 -11   3   7     1087.45      748.08    267.56 o 
 -10   3   7      132.24       47.67    134.17 o 
  -9   3   7    36162.87    33369.74    534.11 o 
  -8   3   7    40790.12    37009.41    657.67 o 
  -7   3   7     4319.27     4583.61    238.65 o 
  -6   3   7    30696.77    29655.53    456.88 o 
  -5   3   7     2948.04     2812.28    143.31 o 
  -4   3   7     4507.20     4613.34    161.41 o 
  -3   3   7    34780.84    32647.39    381.12 o 
  -2   3   7    43916.11    41960.23    438.44 o 
  -1   3   7    17556.48    17212.86    180.67 o 
   0   3   7    95948.13    98177.52    798.56 o 
   1   3   7    13135.66    13221.05    200.10 o 
   2   3   7    11827.53    13359.31    197.97 o 
   3   3   7    63354.11    66000.55    670.71 o 
   4   3   7    17532.72    16563.66    199.33 o 
   5   3   7     3878.42     4269.20    112.10 o 
   6   3   7    17722.57    18332.61    250.41 o 
   7   3   7     1102.95     1207.15    104.32 o 
   8   3   7        8.94       45.42     86.81 o 
   9   3   7    23659.80    23894.89    365.79 o 
  10   3   7    16787.60    17084.55    311.45 o 
  11   3   7       10.62      199.98    107.23 o 
  12   3   7      125.59      336.72    130.51 o 
  13   3   7       22.88       19.39    133.15 o 
  14   3   7     1839.04     1510.80    300.36 o 
  15   3   7     3015.36     3109.24    484.75 o 
  16   3   7    12445.80    11300.79    814.09 o 
  17   3   7       22.20      457.83    389.55 o 
 -18   4   7      285.26     1749.30   1189.42 o 
 -17   4   7     1072.30     1599.67    590.75 o 
 -16   4   7     6816.96     6634.66    799.39 o 
 -15   4   7    10311.86    11502.18    854.95 o 
 -14   4   7      579.29     1721.81    500.10 o 
 -13   4   7      256.33      268.59    239.03 o 
 -12   4   7      737.80      588.01    225.15 o 
 -11   4   7     4227.23     3985.58    250.27 o 
 -10   4   7     9337.21     8510.56    316.18 o 
  -9   4   7    17989.27    17433.08    423.60 o 
  -8   4   7     8149.04     7912.00    274.03 o 
  -7   4   7       11.38       -0.06     99.64 o 
  -6   4   7      505.98      328.26    103.08 o 
  -5   4   7      152.45      103.92     92.37 o 
  -4   4   7    28775.28    28249.78    386.63 o 
  -3   4   7    44563.75    44198.49    463.55 o 
  -2   4   7    29456.51    30923.42    318.39 o 
  -1   4   7     4521.43     4775.60     98.63 o 
   0   4   7    11316.88    12148.90    150.67 o 
   1   4   7    10354.98    10398.82    139.68 o 
   2   4   7    15397.00    15972.86    188.63 o 
   3   4   7    21095.11    20556.11    269.62 o 
   4   4   7     3516.35     3996.07    104.83 o 
   5   4   7       26.42       55.73     57.39 o 
   6   4   7     7152.13     7244.41    175.79 o 
   7   4   7       97.43      113.08     80.18 o 
   8   4   7     5916.26     6026.30    232.30 o 
   9   4   7    25945.87    25968.39    385.31 o 
  10   4   7     4579.95     4558.96    187.22 o 
  11   4   7     1043.55     1093.68    129.99 o 
  12   4   7      875.00      756.05    148.85 o 
  13   4   7      878.48      974.53    162.05 o 
  14   4   7     5764.70     6091.30    456.39 o 
  15   4   7    13607.55    12308.58    580.45 o 
  16   4   7      643.08      935.52    407.50 o 
  17   4   7     1226.94     1902.24    521.44 o 
 -18   5   7     1014.14     1678.14    915.91 o 
 -17   5   7       16.22     1616.28    809.15 o 
 -16   5   7     2964.54     4161.61    696.61 o 
 -15   5   7    19839.26    17409.47    980.82 o 
 -14   5   7     3327.93     3932.82    732.34 o 
 -13   5   7      187.78      546.05    235.77 o 
 -12   5   7      373.11      335.10    249.14 o 
 -11   5   7      184.81      130.56    151.42 o 
 -10   5   7     7657.83     7339.46    368.92 o 
  -9   5   7    32338.07    31197.87    618.73 o 
  -8   5   7    24777.96    23947.17    450.89 o 
  -7   5   7     1384.12     1332.74    147.92 o 
  -6   5   7     7757.38     7606.45    182.19 o 
  -5   5   7     4989.51     5043.50    173.41 o 
  -4   5   7      525.25      487.95     90.83 o 
  -3   5   7    17492.73    16534.94    222.24 o 
  -2   5   7    46809.50    47627.25    466.86 o 
  -1   5   7      272.47      270.71     51.82 o 
   0   5   7       39.09      116.23     42.73 o 
   1   5   7     3487.55     4179.70    105.92 o 
   2   5   7    24057.48    24838.44    307.92 o 
   3   5   7    34062.51    36627.10    453.67 o 
   4   5   7    36429.03    37771.26    403.85 o 
   5   5   7     2288.06     2608.04    108.51 o 
   6   5   7     8724.77     8722.82    181.67 o 
   7   5   7     4986.82     5244.27    165.09 o 
   8   5   7     8763.00     9029.73    216.92 o 
   9   5   7     7009.14     6938.71    206.96 o 
  10   5   7    25236.45    24423.37    379.57 o 
  11   5   7      687.92      634.42    141.44 o 
  12   5   7       70.76       75.06    130.16 o 
  13   5   7      679.32      578.96    169.37 o 
  14   5   7      302.17      750.96    274.45 o 
  15   5   7     3215.71     4728.96    674.40 o 
  16   5   7    19602.73    16988.92    921.32 o 
 -18   6   7      888.61     1417.18    575.70 o 
 -17   6   7     1004.52     1264.65    601.10 o 
 -16   6   7     3884.77     3779.19    696.93 o 
 -15   6   7     9882.19     8425.62   2026.36 o 
 -14   6   7     4410.66     4761.74    434.62 o 
 -13   6   7     1401.13     1798.43    540.88 o 
 -12   6   7        1.84      399.28    284.72 o 
 -11   6   7     6289.83     6111.10    383.68 o 
 -10   6   7    31585.05    29897.67   1129.53 o 
  -9   6   7    17370.27    17443.73    453.53 o 
  -8   6   7    14926.58    14417.30    358.87 o 
  -7   6   7      562.64      929.97    169.16 o 
  -6   6   7      816.86      767.70    132.59 o 
  -5   6   7    12332.16    11922.30    252.59 o 
  -4   6   7     9481.51     8854.45    142.34 o 
  -3   6   7    36454.80    36611.55    531.27 o 
  -2   6   7      633.74      756.65     63.58 o 
  -1   6   7       53.65       96.56     50.60 o 
   0   6   7       18.73       58.50     46.88 o 
   1   6   7      801.02      933.88     66.49 o 
   2   6   7    19790.67    19589.27    269.30 o 
   3   6   7    60871.59    60392.10    593.10 o 
   4   6   7     1220.66     1373.38    101.27 o 
   5   6   7    11784.29    12225.07    234.43 o 
   6   6   7     1459.78     1549.32    104.78 o 
   7   6   7      615.86      655.15    100.24 o 
   8   6   7     3562.06     3728.38    162.61 o 
   9   6   7    54746.98    56841.33    697.27 o 
  10   6   7       56.31       60.34    109.99 o 
  11   6   7     3510.69     3331.93    205.59 o 
  12   6   7     2178.60     2729.08    234.38 o 
  13   6   7     3418.44     3398.43    371.10 o 
  14   6   7     3498.22     4227.14    409.41 o 
  15   6   7    17613.73    16690.33    887.24 o 
  16   6   7     1773.69     1935.42    812.07 o 
 -17   7   7        9.36     1228.42    706.32 o 
 -16   7   7     2425.51     2142.08    739.29 o 
 -15   7   7    17868.88    16553.65    976.64 o 
 -14   7   7    12944.46    12382.67    588.01 o 
 -13   7   7       89.98       -7.11    272.58 o 
 -12   7   7     2757.23     2671.35    343.81 o 
 -11   7   7      129.65      355.50    191.18 o 
 -10   7   7     1197.55     1233.01    204.37 o 
  -9   7   7    26262.01    25106.89    571.51 o 
  -8   7   7    26896.11    27547.94    552.22 o 
  -7   7   7      318.24      241.71    142.61 o 
  -6   7   7     4406.93     4632.55    219.94 o 
  -5   7   7     1425.11     1289.35    115.52 o 
  -4   7   7     1236.02     1021.07     79.60 o 
  -3   7   7    82568.60    81943.84   1024.90 o 
  -2   7   7    73260.16    73837.64    652.11 o 
  -1   7   7      491.55      626.42     66.73 o 
   0   7   7      362.27      201.48     56.12 o 
   1   7   7      182.54      186.46     65.32 o 
   2   7   7    25768.53    26619.72    309.85 o 
   3   7   7     9125.90     9484.79    230.74 o 
   4   7   7    39985.06    41164.61    448.06 o 
   5   7   7      203.66      216.53     78.62 o 
   6   7   7     1254.27     1322.62    112.75 o 
   7   7   7      429.81      371.10    105.05 o 
   8   7   7       17.69       77.36    117.99 o 
   9   7   7     5471.03     5346.91    296.57 o 
  10   7   7    20324.31    19681.95    391.10 o 
  11   7   7     2037.46     1852.44    197.16 o 
  12   7   7        8.42       29.87    151.00 o 
  13   7   7     1379.71     1629.40    307.80 o 
  14   7   7     5790.61     5772.44    767.62 o 
  15   7   7     2458.45     3764.36    568.24 o 
  16   7   7    17195.66    17113.83   1141.28 o 
 -17   8   7      306.77      411.11    578.80 o 
 -16   8   7     4397.94     4846.54    749.43 o 
 -15   8   7     9235.14     8860.20    854.21 o 
 -14   8   7     1116.69     1388.35    334.28 o 
 -13   8   7     1011.50      976.18    365.11 o 
 -12   8   7     2833.57     3340.46    385.94 o 
 -11   8   7     8464.25     7903.16    595.85 o 
 -10   8   7     5166.95     5220.25    438.48 o 
  -9   8   7    19707.69    19483.31    511.63 o 
  -8   8   7     5385.55     5564.78    312.39 o 
  -7   8   7     2291.37     1805.21    186.58 o 
  -6   8   7      167.89       79.69    132.31 o 
  -5   8   7     1332.41     1275.79    102.08 o 
  -4   8   7    56764.09    56210.89    559.29 o 
  -3   8   7    59136.44    58439.37    542.81 o 
  -2   8   7    15573.07    15345.64    199.80 o 
  -1   8   7     3920.13     3842.05    104.04 o 
   0   8   7    14220.19    14561.29    185.58 o 
   1   8   7     5818.33     5354.03    129.52 o 
   2   8   7     3353.56     3091.74    146.68 o 
   3   8   7    32888.10    32983.50    380.30 o 
   4   8   7      721.74      730.88     90.66 o 
   5   8   7    15568.11    15833.25    247.38 o 
   6   8   7     9619.78    10219.90    210.94 o 
   7   8   7      673.40      674.64    142.53 o 
   8   8   7     4055.10     3866.97    199.54 o 
   9   8   7    17490.63    16847.39    355.66 o 
  10   8   7     1591.15     1787.58    169.55 o 
  11   8   7     9789.22     9595.60    335.07 o 
  12   8   7     2763.56     2641.70    277.58 o 
  13   8   7      669.23      940.95    448.85 o 
  14   8   7     1200.65     1494.24    945.62 o 
  15   8   7    21635.38    20939.93   1468.31 o 
  16   8   7       52.23     1041.67    456.53 o 
 -17   9   7      443.76      578.17    985.89 o 
 -16   9   7     3842.32     4977.36    750.13 o 
 -15   9   7     2343.07     2947.34    427.72 o 
 -14   9   7     3677.76     4023.13    645.94 o 
 -13   9   7      755.02      955.10    321.40 o 
 -12   9   7       39.41     -122.88    336.91 o 
 -11   9   7    10830.68    10609.66    410.75 o 
 -10   9   7     8312.55     8791.77    374.59 o 
  -9   9   7    15416.86    14224.97    457.80 o 
  -8   9   7    17621.78    16706.86    485.08 o 
  -7   9   7     2733.71     2764.43    219.11 o 
  -6   9   7      183.10      260.62     89.02 o 
  -5   9   7     3594.33     3278.32    144.94 o 
  -4   9   7    22630.94    21845.07    282.28 o 
  -3   9   7      833.91      833.29     75.75 o 
  -2   9   7    10700.01    10825.20    174.26 o 
  -1   9   7      564.91      520.12     74.19 o 
   0   9   7        9.09      519.87    200.17 o 
   1   9   7     7025.33     6281.54    151.56 o 
   2   9   7    16436.74    16086.98    240.19 o 
   3   9   7    16063.97    17752.23    277.90 o 
   4   9   7    23078.17    22337.61    309.01 o 
   5   9   7     1334.25     1493.30    117.94 o 
   6   9   7     2510.44     2721.25    158.70 o 
   7   9   7      316.53      324.67    115.01 o 
   8   9   7     3603.27     3913.19    180.12 o 
   9   9   7       37.49       46.99    118.32 o 
  10   9   7     8799.62     8056.67    280.64 o 
  11   9   7      433.92      263.57    162.96 o 
  12   9   7      827.37      772.30    276.78 o 
  13   9   7     1008.82     1184.59    307.83 o 
  14   9   7     9097.01     9661.32    743.29 o 
  15   9   7     2482.74     2987.40    555.01 o 
  16   9   7     7869.96     7722.18    762.08 o 
 -17  10   7      135.59      175.82    694.73 o 
 -16  10   7     2892.39     3335.51    750.65 o 
 -15  10   7     2953.20     3294.81    708.80 o 
 -14  10   7     2687.95     2956.36    423.20 o 
 -13  10   7     1994.85     2309.79    473.00 o 
 -12  10   7     1163.25     1362.08    226.33 o 
 -11  10   7     3970.37     4608.52    321.78 o 
 -10  10   7    14305.75    13529.70    471.44 o 
  -9  10   7    12690.28    12263.77    442.46 o 
  -8  10   7     4805.06     4978.76    323.64 o 
  -7  10   7     4396.63     4634.63    328.73 o 
  -6  10   7     3113.74     3258.10    153.29 o 
  -5  10   7      397.50      102.29     98.89 o 
  -4  10   7      720.61      651.08     87.52 o 
  -3  10   7     7041.20     6766.86    168.34 o 
  -2  10   7     4839.42     4806.85    138.80 o 
  -1  10   7     3847.62     4178.35    170.20 o 
   0  10   7     2898.87     3100.90    124.52 o 
   1  10   7        3.27       46.10     89.25 o 
   2  10   7     7857.75     8011.75    197.33 o 
   3  10   7     7684.24     7839.80    189.15 o 
   4  10   7     3416.89     3576.63    170.70 o 
   5  10   7    18984.43    19132.91    319.93 o 
   6  10   7      269.32       94.44    109.90 o 
   7  10   7      747.18      745.83    124.07 o 
   8  10   7      616.95      447.48    122.52 o 
   9  10   7     6423.04     6257.91    232.55 o 
  10  10   7      468.05      611.33    156.09 o 
  11  10   7     5214.29     5832.33    315.60 o 
  12  10   7      276.54      493.18    235.60 o 
  13  10   7      990.35     1229.98    440.81 o 
  14  10   7      874.85     1154.53    430.15 o 
  15  10   7     7007.16     6610.09    811.94 o 
 -16  11   7     2563.49     2415.29   1007.05 o 
 -15  11   7     1527.28     2364.00    427.57 o 
 -14  11   7      509.78     1328.31    400.45 o 
 -13  11   7      691.18      941.17    331.15 o 
 -12  11   7     1598.33     2008.50    500.09 o 
 -11  11   7     2362.12     2693.99    289.68 o 
 -10  11   7     8602.83     7887.51    387.13 o 
  -9  11   7        7.66      241.61    202.36 o 
  -8  11   7     7111.61     7022.38    373.81 o 
  -7  11   7       35.89     -184.69    184.69 o 
  -6  11   7     1366.54     1594.63    172.90 o 
  -5  11   7     8218.31     7878.69    347.05 o 
  -4  11   7    11086.34    11194.79    218.98 o 
  -3  11   7     5739.12     5822.26    171.15 o 
  -2  11   7     7840.53     7475.59    187.72 o 
  -1  11   7      370.03      480.82     95.88 o 
   0  11   7      540.76      531.39    104.07 o 
   1  11   7     4773.29     5095.42    173.72 o 
   2  11   7     1234.47     1303.75    122.99 o 
   3  11   7     2903.90     3077.17    145.04 o 
   4  11   7     9858.76    10081.92    242.10 o 
   5  11   7      742.19      686.47    121.61 o 
   6  11   7     8996.85     9575.79    250.39 o 
   7  11   7     5124.59     5324.61    202.22 o 
   8  11   7    11513.28    10892.17    272.66 o 
   9  11   7        7.02     -150.29    150.29 o 
  10  11   7     4072.80     4132.57    266.71 o 
  11  11   7      681.98      661.05    222.67 o 
  12  11   7     1678.32     1551.92    401.74 o 
  13  11   7      697.37     1092.50    445.63 o 
  14  11   7     2077.17     2740.43    538.12 o 
  15  11   7      159.08      233.17    690.89 o 
 -16  12   7      626.48     1087.39    735.11 o 
 -15  12   7     1583.51     2089.12    535.70 o 
 -14  12   7      652.35     1102.30    652.60 o 
 -13  12   7      964.25     1684.59    360.26 o 
 -12  12   7      650.59     1161.63    378.55 o 
 -11  12   7      163.40      711.88    222.78 o 
 -10  12   7      961.63     1298.33    249.87 o 
  -9  12   7      379.01      421.65    228.54 o 
  -8  12   7     1864.28     2287.35    275.19 o 
  -7  12   7     2211.93     2128.63    274.70 o 
  -6  12   7      845.71      832.59    179.69 o 
  -5  12   7        4.93     -132.24    155.77 o 
  -4  12   7     8323.91     7698.58    238.07 o 
  -3  12   7     5651.90     5697.54    184.64 o 
  -2  12   7      983.15     1113.97    117.94 o 
  -1  12   7     2713.04     2546.74    139.78 o 
   0  12   7    18235.48    17423.79    300.14 o 
   1  12   7      245.66      292.42    112.25 o 
   2  12   7        7.26      120.78    108.80 o 
   3  12   7       12.76      -68.18    118.95 o 
   4  12   7      330.09      232.66    118.84 o 
   5  12   7      553.21      411.19    128.87 o 
   6  12   7     3394.33     3405.13    182.46 o 
   7  12   7      123.40       93.73    124.75 o 
   8  12   7      286.59      213.46    121.37 o 
   9  12   7      305.87      311.75    133.78 o 
  10  12   7      146.47      443.42    198.06 o 
  11  12   7     7466.13     8120.17    450.05 o 
  12  12   7     1551.52     1296.05    443.00 o 
  13  12   7     2046.18     2786.55    792.71 o 
  14  12   7       42.48      110.35    414.04 o 
  15  12   7      517.35     1239.93    472.65 o 
 -16  13   7      803.18     2318.84    994.63 o 
 -15  13   7      830.38     1490.54    493.09 o 
 -14  13   7      182.31     1111.26    806.33 o 
 -13  13   7     2615.33     3747.23    536.43 o 
 -12  13   7     5849.18     6964.71    398.22 o 
 -11  13   7     1768.91     2266.13    291.96 o 
 -10  13   7     8394.10     7723.79    405.76 o 
  -9  13   7      106.41      -60.67    266.68 o 
  -8  13   7       23.05     -137.43    201.10 o 
  -7  13   7     2725.51     2971.12    298.57 o 
  -6  13   7     5911.13     6309.19    289.23 o 
  -5  13   7     3196.70     3134.39    261.92 o 
  -4  13   7     3445.35     3319.48    186.01 o 
  -3  13   7      443.41      250.16    132.94 o 
  -2  13   7      223.60      141.05    128.53 o 
  -1  13   7      485.47      531.88    131.00 o 
   0  13   7     2586.00     2478.98    174.46 o 
   1  13   7    17728.46    16940.68    331.69 o 
   2  13   7      927.16      703.28    140.14 o 
   3  13   7     2795.05     2523.69    178.57 o 
   4  13   7      535.59      303.57    153.18 o 
   5  13   7       19.80      -81.46    123.71 o 
   6  13   7     7994.82     7564.51    240.52 o 
   7  13   7    10212.66    10224.88    274.55 o 
   8  13   7      981.60      628.44    156.98 o 
   9  13   7     3030.40     2825.57    208.59 o 
  10  13   7      124.52       39.74    187.97 o 
  11  13   7       13.35      264.13    241.88 o 
  12  13   7     2898.82     3461.89    579.79 o 
  13  13   7     1848.86     1898.61    486.34 o 
  14  13   7      261.82      924.58    424.10 o 
  15  13   7     1077.21     1061.59    472.63 o 
 -15  14   7       27.07      409.40   1163.27 o 
 -14  14   7      116.44       28.95    955.82 o 
 -13  14   7     2735.61     2826.54    806.89 o 
 -12  14   7      231.59      559.21    326.50 o 
 -11  14   7      834.44      920.78    240.66 o 
 -10  14   7      415.74      744.48    240.20 o 
  -9  14   7      681.83      908.35    328.44 o 
  -8  14   7     1602.67     1396.26    266.84 o 
  -7  14   7     3249.07     3068.41    376.99 o 
  -6  14   7     2733.54     3283.83    311.58 o 
  -5  14   7     1198.59     1143.57    189.37 o 
  -4  14   7      537.11      582.27    151.24 o 
  -3  14   7     1698.35     1920.28    239.80 o 
  -2  14   7     2525.05     2608.28    184.12 o 
  -1  14   7     1152.86     1383.75    173.41 o 
   0  14   7    18264.36    17653.18    392.49 o 
   1  14   7      561.30      717.27    148.03 o 
   2  14   7     2280.40     2043.75    176.03 o 
   3  14   7     4731.93     4586.57    220.75 o 
   4  14   7       67.73      150.04    142.57 o 
   5  14   7     2332.17     2390.69    189.63 o 
   6  14   7    15636.51    15263.33    321.68 o 
   7  14   7     3895.82     3793.27    224.96 o 
   8  14   7      892.86      491.97    202.42 o 
   9  14   7     2319.35     2209.70    237.12 o 
  10  14   7      548.92      536.16    216.79 o 
  11  14   7     7343.33     6494.49    667.64 o 
  12  14   7     2781.71     2751.14    641.26 o 
  13  14   7       34.92      446.73    470.27 o 
  14  14   7     1119.57     1258.79    487.42 o 
 -15  15   7     3772.06     4557.03   1523.82 o 
 -14  15   7       22.19     1183.82    985.44 o 
 -13  15   7      130.99     1105.95    502.69 o 
 -12  15   7     7828.34     8079.77    884.34 o 
 -11  15   7     2732.51     3322.27    532.57 o 
 -10  15   7     1078.28     1312.25    270.50 o 
  -9  15   7     1561.64     1794.00    285.37 o 
  -8  15   7     4686.17     4311.66    354.08 o 
  -7  15   7      890.32      784.03    235.37 o 
  -6  15   7     5843.57     5613.11    318.51 o 
  -5  15   7     4374.69     4466.87    260.22 o 
  -4  15   7       20.15     -171.19    171.19 o 
  -3  15   7     9264.50     9015.27    352.94 o 
  -2  15   7    14492.31    13035.76    365.93 o 
  -1  15   7     7897.70     7869.73    345.74 o 
   0  15   7    19466.94    19168.47    380.73 o 
   1  15   7    12665.25    12648.62    433.16 o 
   2  15   7      751.76      751.21    161.19 o 
   3  15   7     5236.91     5255.93    237.89 o 
   4  15   7     9149.50     9299.52    287.64 o 
   5  15   7      273.82     -131.54    189.45 o 
   6  15   7      223.89      496.39    154.52 o 
   7  15   7     6885.35     6700.83    330.10 o 
   8  15   7       98.18       -1.45    193.49 o 
   9  15   7     3320.15     3051.95    290.44 o 
  10  15   7     2734.35     2364.52    333.42 o 
  11  15   7      708.11     1364.35   1125.91 o 
  12  15   7      154.73     1090.88    483.10 o 
  13  15   7     1216.55     1849.24    595.75 o 
  14  15   7      235.69      809.55    466.46 o 
 -15  16   7      393.48      448.41    914.68 o 
 -14  16   7     1836.37     2364.16    823.15 o 
 -13  16   7      151.71      769.84    761.08 o 
 -12  16   7      128.24       19.39    517.26 o 
 -11  16   7      915.55     1443.00    489.72 o 
 -10  16   7     3108.48     2604.42    543.60 o 
  -9  16   7      221.06      760.43    250.58 o 
  -8  16   7      101.13      435.85    236.06 o 
  -7  16   7       78.00      146.10    194.38 o 
  -6  16   7     1439.68     1795.96    240.58 o 
  -5  16   7      824.87      764.67    187.65 o 
  -4  16   7     1474.05     1654.90    208.44 o 
  -3  16   7     3116.38     3071.10    209.00 o 
  -2  16   7       67.70       -2.37    154.66 o 
  -1  16   7       88.69      154.14    162.26 o 
   0  16   7     2141.63     2167.29    191.24 o 
   1  16   7      477.42      771.49    159.07 o 
   2  16   7       98.32      -20.81    173.92 o 
   3  16   7     6702.57     6499.49    259.09 o 
   4  16   7     2246.43     2064.65    190.93 o 
   5  16   7      188.98      597.49    308.93 o 
   6  16   7     6848.36     6237.78    306.80 o 
   7  16   7     2851.37     3081.78    294.62 o 
   8  16   7      196.92     -130.78    414.44 o 
   9  16   7     6620.33     6497.21    434.64 o 
  10  16   7     3292.04     3251.77    684.55 o 
  11  16   7     1078.07     1169.86    509.10 o 
  12  16   7     1736.37     1522.59    589.54 o 
  13  16   7       78.79      686.03    552.01 o 
 -14  17   7     1440.88     1789.73    602.45 o 
 -13  17   7      151.37     1139.33    529.71 o 
 -12  17   7     2638.12     1587.55    832.45 o 
 -11  17   7       41.08      -47.82    448.26 o 
 -10  17   7      158.84       21.99    460.41 o 
  -9  17   7    12941.84    13550.90    843.02 o 
  -8  17   7     7737.02     8119.92    505.50 o 
  -7  17   7     2696.56     2768.97    348.87 o 
  -6  17   7     1570.44     1748.29    252.71 o 
  -5  17   7     7287.28     7106.54    539.06 o 
  -4  17   7     1265.35     1394.48    239.53 o 
  -3  17   7    12792.51    12758.10    410.47 o 
  -2  17   7    20124.66    20105.54    652.75 o 
  -1  17   7      422.26      378.94    152.28 o 
   0  17   7     1447.16     1466.33    182.64 o 
   1  17   7     5257.06     5184.84    478.74 o 
   2  17   7        4.71     -124.41    199.38 o 
   3  17   7     5279.09     5260.89    267.72 o 
   4  17   7    11427.56    11958.03    377.06 o 
   5  17   7     1115.56      886.50    203.33 o 
   6  17   7     4071.72     4313.59    328.47 o 
   7  17   7     2143.55     2623.41    286.55 o 
   8  17   7     2431.58     2312.11    339.14 o 
   9  17   7     1721.19     1513.78    397.44 o 
  10  17   7     4087.76     4402.79    746.25 o 
  11  17   7      434.32      827.05    551.01 o 
  12  17   7      402.02     1004.24    529.97 o 
  13  17   7     1190.35     1595.71    634.05 o 
 -14  18   7     1728.68     1992.81    687.98 o 
 -13  18   7      512.29     1220.95    561.09 o 
 -12  18   7      424.20      731.13    531.40 o 
 -11  18   7      106.86     -129.42    469.79 o 
 -10  18   7     6168.22     5989.46    688.12 o 
  -9  18   7     4676.55     4719.86    877.91 o 
  -8  18   7      175.23      380.38    441.41 o 
  -7  18   7     1808.65     2209.17    362.98 o 
  -6  18   7     1468.12     1821.00    254.08 o 
  -5  18   7      368.38      447.85    255.49 o 
  -4  18   7      359.79      393.40    203.57 o 
  -3  18   7     7716.54     7758.78    352.45 o 
  -2  18   7     1501.66     1838.88    207.79 o 
  -1  18   7     4581.91     4529.06    279.18 o 
   0  18   7     4063.80     4524.79    270.79 o 
   1  18   7    11575.52    11204.88    364.86 o 
   2  18   7        9.10       26.56    176.33 o 
   3  18   7    13286.77    13210.48    395.85 o 
   4  18   7     5502.08     5335.02    303.18 o 
   5  18   7     2159.62     1810.30    279.22 o 
   6  18   7      114.10      192.59    349.69 o 
   7  18   7     6200.93     5063.60    416.38 o 
   8  18   7      549.60      289.72    362.63 o 
   9  18   7     6647.45     7707.09    900.08 o 
  10  18   7     2255.44     2922.35    692.66 o 
  11  18   7       18.33      -27.07    476.78 o 
  12  18   7       13.66      559.76    525.78 o 
 -13  19   7      486.96     1504.81    566.77 o 
 -12  19   7      301.32      819.74    561.85 o 
 -11  19   7     1528.13     1591.94    597.21 o 
 -10  19   7     3267.07     4089.12    640.33 o 
  -9  19   7     1312.20     1469.72    505.61 o 
  -8  19   7     2295.09     1696.79    502.14 o 
  -7  19   7     7412.82     8182.12    728.36 o 
  -6  19   7     3671.71     3986.50    433.56 o 
  -5  19   7       97.25      465.86    591.00 o 
  -4  19   7     7465.98     7980.15    536.67 o 
  -3  19   7     3302.50     3449.95    289.20 o 
  -2  19   7     5839.68     6395.90    402.01 o 
  -1  19   7     2134.92     2562.81    282.02 o 
   0  19   7      152.42      438.67    186.62 o 
   1  19   7      296.62      710.17    197.48 o 
   2  19   7    20723.95    20405.73    525.27 o 
   3  19   7      868.17      652.18    207.84 o 
   4  19   7     5309.01     5120.41    360.37 o 
   5  19   7     7984.18     8906.88    495.13 o 
   6  19   7     1951.28     2070.37    435.74 o 
   7  19   7       12.98       18.92    360.42 o 
   8  19   7     4924.55     4741.46    592.50 o 
   9  19   7     3536.55     3528.72    717.27 o 
  10  19   7     1352.32     1456.31    604.99 o 
  11  19   7      793.89     1882.53    662.78 o 
  12  19   7       22.44      637.99    566.26 o 
 -12  20   7      982.21     1761.94    586.03 o 
 -11  20   7       18.76      388.62    581.71 o 
 -10  20   7     1072.80     1129.03    526.46 o 
  -9  20   7     2761.95     2729.91    588.18 o 
  -8  20   7     1786.26     2068.40    587.87 o 
  -7  20   7     7571.80     8013.86    749.41 o 
  -6  20   7       56.15      392.91    578.24 o 
  -5  20   7     3317.14     3074.00    751.43 o 
  -4  20   7      506.82      983.38    595.92 o 
  -3  20   7    11567.84    11018.06    660.82 o 
  -2  20   7     1293.11     1554.84    285.48 o 
  -1  20   7    17565.79    16797.52    537.89 o 
   0  20   7      478.14      477.51    213.96 o 
   1  20   7    18515.74    19741.59    544.28 o 
   2  20   7     1786.37     2076.02    304.00 o 
   3  20   7     8084.98     7920.74    765.49 o 
   4  20   7     7704.02     8062.06    601.67 o 
   5  20   7     1909.73     1893.93    435.14 o 
   6  20   7       19.68      473.30    384.91 o 
   7  20   7     2992.41     2514.86    480.35 o 
   8  20   7      297.90     1193.35    584.43 o 
   9  20   7     4902.14     5837.42    854.87 o 
  10  20   7     4181.73     5850.83    907.75 o 
  11  20   7      665.69     1013.08    607.81 o 
 -11  21   7     6396.04     5852.62    793.17 o 
 -10  21   7     7647.97     7327.67    814.38 o 
  -9  21   7       17.75      523.63    510.70 o 
  -8  21   7     1075.80      858.43    618.83 o 
  -7  21   7     2295.49     2453.92    711.26 o 
  -6  21   7     2857.79     3116.55    749.48 o 
  -5  21   7     1122.64      523.51    638.77 o 
  -4  21   7    14475.97    13051.83   1089.26 o 
  -3  21   7     1004.92     1206.80    658.07 o 
  -2  21   7     1852.80     2265.95    370.71 o 
  -1  21   7     5237.83     5753.37    545.88 o 
   0  21   7     3757.76     4001.88    361.76 o 
   1  21   7     1775.79     2779.90    443.44 o 
   2  21   7    20553.70    21028.31   1001.06 o 
   3  21   7      462.53      538.32    377.75 o 
   4  21   7     4076.87     5184.49   1062.36 o 
   5  21   7     8335.39     8355.37    841.05 o 
   6  21   7     2808.75     3463.25    519.57 o 
   7  21   7     6729.63     6932.40    645.42 o 
   8  21   7    14820.87    12521.29   1067.89 o 
   9  21   7      357.32      515.11    556.40 o 
  10  21   7      247.77      677.40    566.87 o 
 -11  22   7       28.03      331.50    509.26 o 
 -10  22   7     1492.11     2288.84    612.89 o 
  -9  22   7     1261.22     2320.36    734.24 o 
  -8  22   7      695.78     1818.83    697.00 o 
  -7  22   7     6078.84     6451.74    965.55 o 
  -6  22   7      169.34      174.00    627.39 o 
  -5  22   7      454.58      335.01    610.25 o 
  -4  22   7      509.67       -6.38    596.33 o 
  -3  22   7     2822.33     2915.13    763.25 o 
  -2  22   7     1044.69     1555.69    761.14 o 
  -1  22   7     5211.38     4601.38    830.78 o 
   0  22   7      532.47      620.07    575.84 o 
   1  22   7     4825.04     5166.66    544.23 o 
   2  22   7     1128.98     1511.95    424.16 o 
   3  22   7     9835.77    10023.37    974.40 o 
   4  22   7     3898.26     4224.30    776.40 o 
   5  22   7     2763.44     2547.13    496.07 o 
   6  22   7      138.65      583.10    420.95 o 
   7  22   7     1411.77     1322.43    623.67 o 
   8  22   7      209.15     -504.64    504.64 o 
   9  22   7     2516.34     1560.20    656.35 o 
 -10  23   7     2718.89     3367.05    773.86 o 
  -9  23   7       31.49       -8.77    566.73 o 
  -8  23   7      569.47     1215.36    667.93 o 
  -7  23   7       99.80     1192.47    671.95 o 
  -6  23   7     5531.74     5758.92    940.14 o 
  -5  23   7     2468.12     3098.09    812.22 o 
  -4  23   7     7097.24     6987.20    994.34 o 
  -3  23   7       42.75      354.97    645.51 o 
  -2  23   7     1045.78     1189.81    690.60 o 
  -1  23   7     2575.01     3025.96    782.28 o 
   0  23   7     1518.19     1936.10    687.77 o 
   1  23   7     2667.49     3708.46    504.28 o 
   2  23   7     6458.40     6949.42    639.28 o 
   3  23   7       31.82     -240.21    390.62 o 
   4  23   7     3648.29     4574.64    574.40 o 
   5  23   7     1440.92     1463.29    476.47 o 
   6  23   7     1038.23      751.79    572.74 o 
   7  23   7     2996.82     4506.75    832.47 o 
   8  23   7     7662.61     8404.12   1032.87 o 
  -9  24   7        2.13      354.31    609.99 o 
  -8  24   7      125.20      466.59    618.33 o 
  -7  24   7     4505.84     4449.41    891.00 o 
  -6  24   7     2262.89     3293.72    809.50 o 
  -5  24   7      103.95     1051.32    724.32 o 
  -4  24   7      351.23      422.68    688.92 o 
  -3  24   7      719.49     1124.64    725.62 o 
  -2  24   7      182.45     -494.32    661.89 o 
  -1  24   7    10747.19    12159.51   1135.88 o 
   0  24   7       54.39      291.70    689.09 o 
   1  24   7     2691.35     3971.80    535.89 o 
   2  24   7      136.01      784.46    411.19 o 
   3  24   7     1695.97     2021.49    480.07 o 
   4  24   7     3781.04     3876.78   1150.66 o 
   5  24   7     1673.27     2252.36    501.64 o 
   6  24   7     1371.51     1244.56    613.49 o 
   7  24   7      638.21     1537.21    652.73 o 
  -7  25   7      234.41     1048.36    676.07 o 
  -6  25   7     3341.39     4469.54    916.87 o 
  -5  25   7     1353.72     2182.43    773.01 o 
  -4  25   7     2809.42     3166.49    859.76 o 
  -3  25   7       49.56     1150.08    738.89 o 
  -2  25   7      404.09      794.04    700.87 o 
  -1  25   7       80.10      187.08    709.10 o 
   0  25   7     2386.07     2696.41    814.00 o 
   1  25   7     1473.78     1809.57    797.19 o 
   2  25   7     1091.21     2011.04    482.52 o 
   3  25   7      497.45     1510.92    479.00 o 
   4  25   7     2159.17     3355.82    555.47 o 
   5  25   7      256.79      879.63    548.34 o 
   6  25   7      294.75     1473.51    603.80 o 
  -5  26   7      304.00     1235.27    705.65 o 
  -4  26   7      503.94     1168.77    729.60 o 
  -3  26   7        0.22      892.11    749.22 o 
  -2  26   7     2236.64     3486.13    891.14 o 
  -1  26   7     5628.83     6830.07   1051.14 o 
   0  26   7       62.74      951.82    728.26 o 
   1  26   7       47.32     1096.70    719.26 o 
   2  26   7      927.95     1493.58    745.08 o 
   3  26   7     1196.97     2951.77    527.70 o 
   4  26   7       11.37     1357.83    590.19 o 
  -3  27   7       45.68     1157.22    743.18 o 
  -2  27   7      589.74     1637.63    791.13 o 
  -1  27   7        8.07     1667.85    772.13 o 
   0  27   7     1202.87     1375.94    807.90 o 
   1  27   7      587.44     1637.44    776.76 o 
 -18   0   8      881.79     2944.17    966.24 o 
 -17   0   8     6047.80     5429.89   1132.37 o 
 -16   0   8    10062.85     9052.19   1251.96 o 
 -15   0   8    14773.26    14016.39   1252.95 o 
 -14   0   8       64.51      951.28    630.61 o 
 -13   0   8       52.94     -322.96    549.42 o 
 -12   0   8     5081.02     6051.52    895.13 o 
 -11   0   8      919.18      468.36    534.76 o 
 -10   0   8    10683.14     9882.31    589.80 o 
  -9   0   8    52329.71    51588.50   1208.94 o 
  -8   0   8    29463.49    27754.49    888.61 o 
  -7   0   8      903.15     1005.92    167.07 o 
  -6   0   8      621.51      736.61    233.87 o 
  -5   0   8    10030.20     8950.25    586.65 o 
  -4   0   8     2289.12     2101.12     95.41 o 
  -3   0   8    63137.96    61120.59    681.97 o 
  -2   0   8   134101.75   139955.91   1453.81 o 
  -1   0   8    19131.69    21169.94    329.98 o 
   0   0   8      148.51       92.68     65.18 o 
   1   0   8     2719.41     3183.26    168.65 o 
   2   0   8     1511.74     1442.49     90.94 o 
   3   0   8   228649.50   242052.11   4294.66 o 
   4   0   8    19353.92    19996.24    532.39 o 
   5   0   8     9293.88     9080.32    287.49 o 
   6   0   8      475.03      716.75    113.53 o 
   7   0   8      655.70      716.22    123.24 o 
   8   0   8      182.39       78.84    119.03 o 
   9   0   8    83135.08    83396.31   1249.36 o 
  10   0   8     1656.52     1923.72    195.58 o 
  11   0   8     4531.32     4841.77    295.77 o 
  12   0   8       15.61     -162.61    162.61 o 
  13   0   8     1424.17     1529.45    230.66 o 
  14   0   8     2281.96     2306.00    449.00 o 
  15   0   8       76.83      254.60    392.41 o 
  16   0   8    15092.04    15387.85   1037.78 o 
 -18   1   8     5006.93     5053.90    767.30 o 
 -17   1   8      214.19     1014.63    549.02 o 
 -16   1   8     7568.00     8548.79   1017.96 o 
 -15   1   8     4403.30     4725.03    671.67 o 
 -14   1   8     3528.29     3691.75    594.35 o 
 -13   1   8     1828.49     1633.70    456.75 o 
 -12   1   8      754.90      987.13    408.27 o 
 -11   1   8      137.71     -174.50    332.40 o 
 -10   1   8     2968.41     2969.29    278.58 o 
  -9   1   8     1377.60     1372.82    104.86 o 
  -8   1   8     5721.23     5380.50    174.96 o 
  -7   1   8    68627.08    65505.04    808.44 o 
  -6   1   8    18622.14    17911.09    277.07 o 
  -5   1   8    18489.15    18659.79    431.85 o 
  -4   1   8    38052.89    38978.59    442.24 o 
  -3   1   8    24100.61    23268.47    226.48 o 
  -2   1   8   113172.77   116877.65    893.26 o 
  -1   1   8    20480.61    20175.08    203.80 o 
   0   1   8       28.95       31.60     44.96 o 
   1   1   8     2340.17     2351.95     90.44 o 
   2   1   8    30226.32    30416.08    327.57 o 
   3   1   8    51923.83    55280.65    634.45 o 
   4   1   8    74381.11    74425.59    925.86 o 
   5   1   8       45.83      -37.01     54.94 o 
   6   1   8       19.37       -6.97     61.81 o 
   7   1   8       38.89      -39.87     68.20 o 
   8   1   8     8451.96     8617.25    193.48 o 
   9   1   8     2010.35     2018.66    131.30 o 
  10   1   8     9165.89     9076.07    245.31 o 
  11   1   8     2842.37     2952.85    190.52 o 
  12   1   8      699.35      696.90    142.93 o 
  13   1   8     1907.34     1872.29    170.91 o 
  14   1   8     1119.19     1200.59    274.28 o 
  15   1   8     3196.87     2364.48    356.91 o 
  16   1   8      110.07      -13.83    287.23 o 
 -18   2   8     1095.97     1387.04   1026.02 o 
 -17   2   8    10006.85    10353.40    964.70 o 
 -16   2   8     9348.79    10294.83   1134.60 o 
 -15   2   8    11300.58    10124.55    803.25 o 
 -14   2   8     6207.78     6106.48   1065.91 o 
 -13   2   8     1430.11     1910.95    481.87 o 
 -12   2   8     2521.28     1883.21    439.47 o 
 -11   2   8       47.95      176.21    215.98 o 
 -10   2   8     1800.54     1620.33    326.31 o 
  -9   2   8     4287.05     4105.71    294.30 o 
  -8   2   8    16902.29    15379.99    261.75 o 
  -7   2   8     5621.28     5726.55    150.63 o 
  -6   2   8     2896.25     2979.58    140.52 o 
  -5   2   8    19187.66    20004.62    600.57 o 
  -4   2   8     3713.00     3274.25    122.06 o 
  -3   2   8    96570.85    97886.71    802.09 o 
  -2   2   8   103020.55   106701.05    860.11 o 
  -1   2   8   159807.64   163551.97   1373.99 o 
   0   2   8     4858.10     5253.25    109.78 o 
   1   2   8     1506.32     1971.22     80.82 o 
   2   2   8    20687.78    21587.80    254.57 o 
   3   2   8   153077.72   155860.33   1609.86 o 
   4   2   8     9541.85     9274.16    195.02 o 
   5   2   8       78.55       62.22     60.52 o 
   6   2   8    14676.25    14487.33    230.58 o 
   7   2   8     2725.20     3221.13    162.81 o 
   8   2   8     5402.71     5628.11    234.29 o 
   9   2   8    53142.68    51949.09    618.06 o 
  10   2   8       44.41      -14.48    100.72 o 
  11   2   8     4358.26     4361.87    191.09 o 
  12   2   8     1641.66     1708.30    170.37 o 
  13   2   8       86.64      -12.18    131.29 o 
  14   2   8     4669.67     5170.66    432.01 o 
  15   2   8      702.45      899.12    376.72 o 
  16   2   8     9987.75     8885.51    545.65 o 
 -18   3   8     9054.57     8764.56    929.62 o 
 -17   3   8     2848.72     3837.51    700.87 o 
 -16   3   8     7508.39     8395.61    877.63 o 
 -15   3   8     2022.96     2427.48    573.44 o 
 -14   3   8     6088.29     5576.33    767.74 o 
 -13   3   8     3520.71     3422.74    541.91 o 
 -12   3   8      592.37      591.13    260.98 o 
 -11   3   8    11974.91    10383.29    456.19 o 
 -10   3   8      684.89      586.26    152.52 o 
  -9   3   8      466.11      298.13    127.68 o 
  -8   3   8      806.59      610.27    119.26 o 
  -7   3   8    44120.28    41801.28    604.67 o 
  -6   3   8    62091.88    60869.79    812.30 o 
  -5   3   8    14502.12    14632.23    283.45 o 
  -4   3   8    14941.94    15358.51    408.13 o 
  -3   3   8    28843.58    28770.81    292.95 o 
  -2   3   8    50554.47    51732.52    503.11 o 
  -1   3   8    28632.69    28861.91    293.86 o 
   0   3   8    73218.61    75918.34    677.41 o 
   1   3   8    58674.38    61299.07    690.37 o 
   2   3   8    50519.29    52566.63    555.87 o 
   3   3   8    16132.83    16841.32    262.54 o 
   4   3   8    64950.71    66538.80    692.91 o 
   5   3   8    20513.23    21657.57    253.68 o 
   6   3   8     3999.89     4335.97    131.50 o 
   7   3   8     1767.52     1982.66    110.35 o 
   8   3   8    22036.70    22434.65    343.16 o 
   9   3   8     1344.69     1532.08    132.24 o 
  10   3   8     6131.43     6336.20    204.05 o 
  11   3   8      113.61       49.70    107.40 o 
  12   3   8      321.10       62.37    130.69 o 
  13   3   8    10199.97    10095.97    319.05 o 
  14   3   8     3017.53     2987.80    363.93 o 
  15   3   8     1167.95      811.14    302.33 o 
  16   3   8      191.95      390.89    443.27 o 
 -18   4   8      847.48     1852.23   1604.94 o 
 -17   4   8     6989.03     6128.76    832.70 o 
 -16   4   8     7934.87     8843.16    883.78 o 
 -15   4   8      478.65     1011.05    499.64 o 
 -14   4   8     3038.16     3875.59    781.35 o 
 -13   4   8     1547.89     1059.94    588.30 o 
 -12   4   8     5691.28     5877.64    411.53 o 
 -11   4   8     1862.43     2062.68    287.49 o 
 -10   4   8      396.05     -129.73    193.87 o 
  -9   4   8     3642.89     3621.48    229.53 o 
  -8   4   8    30011.17    27151.40    464.80 o 
  -7   4   8     2822.45     2770.47    207.95 o 
  -6   4   8     4381.14     4817.74    227.40 o 
  -5   4   8     8418.98     7601.75    215.88 o 
  -4   4   8     7458.58     8426.44    874.17 o 
  -3   4   8    30257.67    30099.95    313.53 o 
  -2   4   8    98018.75   100991.81    918.12 o 
  -1   4   8    22749.44    23004.63    268.14 o 
   0   4   8    55408.36    57621.72    500.44 o 
   1   4   8     7450.98     7801.77    131.46 o 
   2   4   8    15629.00    16685.25    256.61 o 
   3   4   8    68393.92    68364.35    701.59 o 
   4   4   8      130.56      112.77     65.32 o 
   5   4   8     8711.26     8879.76    156.28 o 
   6   4   8     4383.15     4837.92    138.39 o 
   7   4   8     4644.12     4816.00    216.71 o 
   8   4   8      756.66      788.60    108.76 o 
   9   4   8    44768.71    45296.33    562.85 o 
  10   4   8     1320.48     1158.71    134.80 o 
  11   4   8     7478.74     7860.82    269.42 o 
  12   4   8     2720.56     2223.19    189.77 o 
  13   4   8     2423.09     1888.64    282.37 o 
  14   4   8      544.34      -63.11    240.27 o 
  15   4   8       30.07      457.44    275.24 o 
  16   4   8     3206.90     4290.04    585.08 o 
 -18   5   8     3567.39     4425.30    761.64 o 
 -17   5   8     3750.07     3490.74    691.88 o 
 -16   5   8     1510.50     1172.25    587.38 o 
 -15   5   8      409.22     1318.57    482.53 o 
 -14   5   8      462.48      727.20    312.85 o 
 -13   5   8      952.57      923.18    285.72 o 
 -12   5   8      212.92      606.19    255.09 o 
 -11   5   8    23484.03    21708.68    663.85 o 
 -10   5   8     5433.06     5115.17    281.01 o 
  -9   5   8      561.50      488.24    166.97 o 
  -8   5   8     5682.50     5238.49    236.01 o 
  -7   5   8    16136.59    15340.03    347.89 o 
  -6   5   8    33407.29    34413.57    483.74 o 
  -5   5   8     2158.49     2042.02    127.86 o 
  -4   5   8     8106.47     8552.04    206.32 o 
  -3   5   8    24149.74    23184.85    261.97 o 
  -2   5   8      981.93      847.04     60.75 o 
  -1   5   8      764.69      729.07     63.80 o 
   0   5   8   105993.41   113319.46   1122.13 o 
   1   5   8    14284.87    14362.83    195.81 o 
   2   5   8    22384.56    23388.22    296.58 o 
   3   5   8     5428.67     5772.25    157.76 o 
   4   5   8    38569.80    39551.62    390.38 o 
   5   5   8    14177.06    14980.38    304.22 o 
   6   5   8     4050.52     4291.41    158.37 o 
   7   5   8      784.82      773.46    102.59 o 
   8   5   8    13735.40    13952.97    268.22 o 
   9   5   8      107.45      147.39    106.17 o 
  10   5   8      857.36      900.77    128.11 o 
  11   5   8      335.99      220.33    128.90 o 
  12   5   8     6846.07     6953.76    279.50 o 
  13   5   8     6358.87     5392.38    298.73 o 
  14   5   8      581.82      477.30    275.66 o 
  15   5   8      124.53      598.41    292.51 o 
  16   5   8       19.32      477.52    731.47 o 
 -17   6   8    10853.81    10071.97   1088.68 o 
 -16   6   8     2345.22     2554.81    510.56 o 
 -15   6   8      680.50     1337.94    541.01 o 
 -14   6   8      181.31      755.08    467.04 o 
 -13   6   8        1.02       64.21    251.43 o 
 -12   6   8    14848.16    14012.83    564.58 o 
 -11   6   8      114.75      521.08    165.53 o 
 -10   6   8       48.42     -103.63    164.23 o 
  -9   6   8     5668.65     6071.77    303.97 o 
  -8   6   8     2728.48     2708.55    231.25 o 
  -7   6   8      240.86      256.23    136.63 o 
  -6   6   8     4199.53     3511.09    194.09 o 
  -5   6   8     3328.33     3501.46    147.47 o 
  -4   6   8     5332.94     4783.89    129.90 o 
  -3   6   8     1914.84     2184.42    102.14 o 
  -2   6   8     4757.72     5048.85    143.01 o 
  -1   6   8    10797.72     9756.87    202.99 o 
   0   6   8     4032.90     4544.47    108.63 o 
   1   6   8     2190.86     2349.86     93.73 o 
   2   6   8    22415.34    23060.59    303.55 o 
   3   6   8    11489.79    12007.63    212.47 o 
   4   6   8     6101.21     6507.47    164.77 o 
   5   6   8      271.71      216.62     78.10 o 
   6   6   8      165.22      262.31     82.39 o 
   7   6   8     6642.37     6759.99    190.67 o 
   8   6   8      484.89      425.76    112.12 o 
   9   6   8     6920.89     6929.29    217.94 o 
  10   6   8     7955.94     7643.89    233.46 o 
  11   6   8     1082.26     1037.45    157.92 o 
  12   6   8     5894.81     6010.21    352.93 o 
  13   6   8     4607.77     4143.34    474.18 o 
  14   6   8     2055.60     2403.16    649.73 o 
  15   6   8      552.04      984.17    597.36 o 
  16   6   8        1.20     1119.50    414.29 o 
 -17   7   8     4511.59     5192.69   1074.37 o 
 -16   7   8       99.09      568.63    523.72 o 
 -15   7   8       94.80      707.88    479.98 o 
 -14   7   8     6011.28     6079.17    694.37 o 
 -13   7   8     1386.93     1714.17    326.29 o 
 -12   7   8     3287.65     3085.53    371.86 o 
 -11   7   8     1705.12     1692.57    210.37 o 
 -10   7   8     2978.71     3046.86    258.08 o 
  -9   7   8        1.77     -171.10    234.18 o 
  -8   7   8    14771.79    13458.86    409.92 o 
  -7   7   8    19597.95    19155.03    413.57 o 
  -6   7   8    16801.92    15598.66    359.76 o 
  -5   7   8      138.24      239.40    100.37 o 
  -4   7   8      381.92      884.81    363.93 o 
  -3   7   8     1299.64     1761.68     91.97 o 
  -2   7   8     2194.10     2393.06    101.52 o 
  -1   7   8     4598.82     4702.06    226.05 o 
   0   7   8      276.98      234.23     55.90 o 
   1   7   8     2101.13     1978.24     94.92 o 
   2   7   8      932.63      762.81     87.27 o 
   3   7   8     4355.90     4733.08    138.74 o 
   4   7   8    10304.16    10359.38    195.45 o 
   5   7   8     5449.05     5286.73    158.72 o 
   6   7   8    23901.49    23854.61    338.38 o 
   7   7   8      571.15      676.49    116.75 o 
   8   7   8      410.80      482.73    127.96 o 
   9   7   8    11915.25    11654.00    347.87 o 
  10   7   8       69.47      -61.64    110.84 o 
  11   7   8     2818.98     2728.84    201.86 o 
  12   7   8     6524.05     6396.73    371.02 o 
  13   7   8     2161.10     1801.84    319.54 o 
  14   7   8      135.98      439.61    374.02 o 
  15   7   8     1634.86     1837.31    475.95 o 
  16   7   8     2583.71     2360.28    487.12 o 
 -17   8   8     6405.63     6496.34    893.69 o 
 -16   8   8     1899.39     1445.53    562.02 o 
 -15   8   8    11029.53     9998.65    852.58 o 
 -14   8   8     4145.07     3627.42    423.16 o 
 -13   8   8     2349.15     3018.80    542.18 o 
 -12   8   8    22945.21    21762.50    731.71 o 
 -11   8   8      488.76      677.83    197.94 o 
 -10   8   8      474.37      455.24    193.42 o 
  -9   8   8    23358.09    22040.38    555.17 o 
  -8   8   8       35.29      220.90    187.13 o 
  -7   8   8    14294.29    14470.41    377.06 o 
  -6   8   8    29285.87    27220.28    503.32 o 
  -5   8   8       33.56       94.47     72.50 o 
  -4   8   8    12245.63    12245.32    262.18 o 
  -3   8   8    24068.25    24071.54    287.62 o 
  -2   8   8     9297.14     9724.50    155.24 o 
  -1   8   8     9146.29     8882.19    185.33 o 
   0   8   8      443.42      474.91     65.02 o 
   1   8   8     4884.94     4855.89    123.71 o 
   2   8   8    10603.30    10643.29    186.36 o 
   3   8   8      534.30      512.90     84.56 o 
   4   8   8    32072.08    32300.54    387.72 o 
   5   8   8      153.94      134.08     89.55 o 
   6   8   8     4873.41     4710.84    173.23 o 
   7   8   8     8535.37     8383.50    280.72 o 
   8   8   8      276.97       66.39    120.48 o 
   9   8   8     2991.33     3060.62    245.15 o 
  10   8   8    25412.60    25437.04    462.47 o 
  11   8   8     3972.00     3482.56    245.35 o 
  12   8   8     9710.78     9949.53    418.18 o 
  13   8   8     4416.39     4584.75    422.46 o 
  14   8   8     2093.03     1579.78    449.23 o 
  15   8   8     4864.46     5617.39    674.29 o 
  16   8   8     1753.56     2227.64    520.27 o 
 -17   9   8     4668.81     5849.40   1025.16 o 
 -16   9   8     1269.51     1772.89    553.84 o 
 -15   9   8      527.39     1121.38    495.58 o 
 -14   9   8    15181.18    12864.46    624.73 o 
 -13   9   8       64.95      436.77    302.61 o 
 -12   9   8     2036.67     2302.98    524.28 o 
 -11   9   8     6048.37     6110.51    369.05 o 
 -10   9   8    12581.50    12541.34    639.70 o 
  -9   9   8      779.64      668.39    260.80 o 
  -8   9   8    20353.56    19129.76    739.04 o 
  -7   9   8    21608.65    20731.64    533.67 o 
  -6   9   8     4103.10     3782.83    229.46 o 
  -5   9   8     2702.34     2588.32    130.78 o 
  -4   9   8     7932.40     7794.98    171.53 o 
  -3   9   8     1889.82     2077.67     92.58 o 
  -2   9   8     2724.17     2801.66    103.13 o 
  -1   9   8        7.70        8.51     63.35 o 
   0   9   8      138.15      206.95     73.01 o 
   1   9   8    14504.50    14783.64    217.80 o 
   2   9   8       19.71       45.45     75.38 o 
   3   9   8    14873.04    15601.41    247.88 o 
   4   9   8      467.52      484.17     96.44 o 
   5   9   8     7923.29     8149.86    217.90 o 
   6   9   8    21999.51    22103.50    353.04 o 
   7   9   8     1453.00     1658.87    144.18 o 
   8   9   8       17.08      114.95    114.52 o 
   9   9   8     1559.22     1348.71    149.50 o 
  10   9   8      982.61      981.66    170.70 o 
  11   9   8     1438.03     1516.61    198.07 o 
  12   9   8    16093.63    15301.51   1003.98 o 
  13   9   8     1562.63     1294.45    471.69 o 
  14   9   8     1581.39      906.68    646.52 o 
  15   9   8     7076.42     8321.70    768.78 o 
 -17  10   8     4459.08     4295.21   1076.14 o 
 -16  10   8     2730.50     4039.81    988.99 o 
 -15  10   8    30125.37    27498.99    924.28 o 
 -14  10   8     6190.51     7577.75    565.51 o 
 -13  10   8     2195.91     2512.44    381.89 o 
 -12  10   8    19451.57    19260.29    709.84 o 
 -11  10   8      559.80      712.40    215.70 o 
 -10  10   8      925.70     1258.06    238.95 o 
  -9  10   8    49167.56    47118.88    911.00 o 
  -8  10   8      246.82       30.57    205.39 o 
  -7  10   8     1271.46     1346.82    237.05 o 
  -6  10   8    37652.27    36488.69    595.59 o 
  -5  10   8       33.93      -78.35    101.78 o 
  -4  10   8    16709.50    15778.01    242.81 o 
  -3  10   8    70204.72    67905.79    709.72 o 
  -2  10   8     1204.32     1006.35     94.93 o 
  -1  10   8    16054.59    15935.31    245.25 o 
   0  10   8     3748.82     3876.31    148.30 o 
   1  10   8     3640.92     3636.27    146.10 o 
   2  10   8    11179.83    10980.14    254.76 o 
   3  10   8    11530.46    11837.26    226.34 o 
   4  10   8    48870.38    48427.86    539.94 o 
   5  10   8     2272.66     2540.74    153.38 o 
   6  10   8     1870.00     2228.30    151.67 o 
   7  10   8     9200.22     9035.96    253.69 o 
   8  10   8      318.51      229.98    118.08 o 
   9  10   8     1316.46     1364.42    154.78 o 
  10  10   8    58654.10    57168.50    823.98 o 
  11  10   8     8457.66     7925.06    408.84 o 
  12  10   8     7812.51     7969.43    424.07 o 
  13  10   8     2396.01     2522.42    608.64 o 
  14  10   8      913.93     1562.65    479.91 o 
  15  10   8    12103.72    13356.80    878.11 o 
 -16  11   8     6662.29     6867.36   1348.86 o 
 -15  11   8     2591.48     3956.59    479.90 o 
 -14  11   8    14869.46    15328.18    704.69 o 
 -13  11   8     1810.80     1816.52    768.82 o 
 -12  11   8     2721.64     2835.12    403.26 o 
 -11  11   8     6679.09     7202.63    387.23 o 
 -10  11   8    29282.99    28146.24    678.88 o 
  -9  11   8     2375.73     2289.13    271.82 o 
  -8  11   8    41121.63    38383.18   1024.81 o 
  -7  11   8    10395.56     9840.51    414.41 o 
  -6  11   8     9274.62     8807.01    386.63 o 
  -5  11   8    10439.82     9713.06    272.38 o 
  -4  11   8    24364.80    23525.58    322.16 o 
  -3  11   8     1601.45     1528.85    136.22 o 
  -2  11   8     6270.81     6224.60    173.89 o 
  -1  11   8     4033.18     4062.16    176.62 o 
   0  11   8     1778.65     1954.97    132.95 o 
   1  11   8     6248.69     6724.24    197.47 o 
   2  11   8     1456.72     1531.25    140.27 o 
   3  11   8     8287.30     8333.63    205.95 o 
   4  11   8      342.96      420.92    117.19 o 
   5  11   8    17343.83    17827.81    396.18 o 
   6  11   8    14143.94    14141.92    361.00 o 
   7  11   8       84.20      248.64    124.25 o 
   8  11   8     1298.62     1299.25    144.59 o 
   9  11   8    12660.15    12686.71    325.22 o 
  10  11   8     2120.13     2075.80    209.66 o 
  11  11   8     6837.28     6612.15    403.95 o 
  12  11   8    17256.86    16592.46    545.47 o 
  13  11   8     2584.43     3118.86    554.14 o 
  14  11   8     3526.80     4147.61    601.29 o 
  15  11   8    12130.57    11784.19    844.03 o 
 -16  12   8     3422.81     2396.94    991.72 o 
 -15  12   8    22380.43    21265.12    896.37 o 
 -14  12   8      372.86     2074.12    408.24 o 
 -13  12   8     7560.02     9092.01    595.23 o 
 -12  12   8     3961.71     3877.74    448.11 o 
 -11  12   8      537.45      619.97    272.04 o 
 -10  12   8      578.57     1108.30    243.09 o 
  -9  12   8    41971.23    41156.53   1235.22 o 
  -8  12   8       80.73      363.58    215.38 o 
  -7  12   8     6166.10     6053.59    414.85 o 
  -6  12   8     3877.50     3884.22    306.88 o 
  -5  12   8    16394.35    15666.69    413.43 o 
  -4  12   8     6620.02     6482.89    292.73 o 
  -3  12   8    22353.22    21709.65    345.13 o 
  -2  12   8       37.24      -71.21     96.50 o 
  -1  12   8     2063.05     2206.42    135.43 o 
   0  12   8      257.51      400.40    110.72 o 
   1  12   8      235.27      180.79    110.26 o 
   2  12   8     3205.69     3337.63    178.57 o 
   3  12   8     7944.80     8084.05    228.66 o 
   4  12   8    28243.84    27908.59    417.06 o 
   5  12   8     1450.48     1340.66    168.74 o 
   6  12   8     2968.67     2735.30    173.53 o 
   7  12   8     6712.49     6631.79    229.48 o 
   8  12   8      410.49      341.88    135.73 o 
   9  12   8     1808.40     2040.07    190.65 o 
  10  12   8    26998.78    27296.39    590.84 o 
  11  12   8    15429.33    15430.34    459.12 o 
  12  12   8      939.40     1672.17    531.43 o 
  13  12   8      283.56      970.78    420.20 o 
  14  12   8     2908.51     3365.23    676.72 o 
  15  12   8     6872.74     7222.08    762.71 o 
 -16  13   8     6338.49     7786.36    780.25 o 
 -15  13   8      414.10     1116.97    775.70 o 
 -14  13   8    19355.70    19394.15    806.84 o 
 -13  13   8      121.23      733.74    505.08 o 
 -12  13   8      151.50      518.30    326.20 o 
 -11  13   8     4737.40     4718.32    356.62 o 
 -10  13   8    10096.55    10094.58    581.10 o 
  -9  13   8      139.81      756.46    234.57 o 
  -8  13   8    29453.29    28105.64   1344.67 o 
  -7  13   8    15308.77    14421.29    544.67 o 
  -6  13   8    15638.90    15359.18    504.20 o 
  -5  13   8      299.37      321.63    171.82 o 
  -4  13   8     5935.97     6103.55    262.98 o 
  -3  13   8       28.30      -69.75    117.34 o 
  -2  13   8    24385.37    24002.90    410.94 o 
  -1  13   8     8526.30     7887.31    247.30 o 
   0  13   8     7153.24     7200.91    257.53 o 
   1  13   8     2245.36     2602.22    193.85 o 
   2  13   8     4484.62     4684.67    208.03 o 
   3  13   8     2992.82     3145.57    194.33 o 
   4  13   8       78.75      110.48    125.62 o 
   5  13   8    25746.79    26596.37    419.99 o 
   6  13   8     3813.30     4015.73    276.82 o 
   7  13   8     3916.82     3826.87    257.15 o 
   8  13   8      347.09      322.42    188.18 o 
   9  13   8    10844.56     9959.22    403.92 o 
  10  13   8    14680.60    13287.31    544.90 o 
  11  13   8     5882.97     5487.06    392.18 o 
  12  13   8     9394.62    11121.04    782.26 o 
  13  13   8     1401.64     1012.60    452.58 o 
  14  13   8     3204.04     3991.83    791.11 o 
 -15  14   8    16488.23    17901.60   1948.85 o 
 -14  14   8     1220.23     1906.75    549.40 o 
 -13  14   8     8378.38     8329.14    586.26 o 
 -12  14   8      623.06      956.60    342.64 o 
 -11  14   8     3933.76     4463.24    359.41 o 
 -10  14   8     1345.72     1391.37    270.04 o 
  -9  14   8    20393.23    18845.87    582.11 o 
  -8  14   8       24.18      111.10    226.78 o 
  -7  14   8     3479.54     3804.26    355.98 o 
  -6  14   8      378.00      274.68    222.94 o 
  -5  14   8    11166.20    10671.24    346.50 o 
  -4  14   8      255.47      100.27    217.03 o 
  -3  14   8    25446.45    24722.35    430.32 o 
  -2  14   8     1026.37     1000.45    248.78 o 
  -1  14   8     9346.05     8550.32    289.13 o 
   0  14   8    11705.48    12138.64    506.32 o 
   1  14   8     1471.88     1505.72    163.85 o 
   2  14   8       97.91       81.00    141.00 o 
   3  14   8      173.79       54.79    140.49 o 
   4  14   8     9576.54     8904.10    300.09 o 
   5  14   8     3603.78     3517.03    209.58 o 
   6  14   8     3213.72     3224.48    190.57 o 
   7  14   8       45.89      -18.79    158.96 o 
   8  14   8     3486.83     3416.14    230.58 o 
   9  14   8      681.88      217.84    289.88 o 
  10  14   8    16016.83    15567.80    493.26 o 
  11  14   8    28736.86    28224.53   1165.54 o 
  12  14   8      263.97       36.11    387.20 o 
  13  14   8      311.86      164.40    424.69 o 
  14  14   8     3166.49     3036.57    582.35 o 
 -15  15   8     2800.86     3189.31    970.35 o 
 -14  15   8    12730.70    13494.69    932.56 o 
 -13  15   8       49.93      355.26    473.87 o 
 -12  15   8      779.48     1481.14    522.91 o 
 -11  15   8      399.53     1220.27    371.16 o 
 -10  15   8    18133.01    16677.60    569.29 o 
  -9  15   8     1975.61     1927.01    278.15 o 
  -8  15   8    23319.84    21621.48    766.52 o 
  -7  15   8     6674.99     6344.05    394.68 o 
  -6  15   8     4012.88     4192.63    293.23 o 
  -5  15   8     4430.16     4854.65    379.81 o 
  -4  15   8    17618.90    16791.78    523.04 o 
  -3  15   8     1216.61     1164.88    162.80 o 
  -2  15   8       19.24      -69.37    144.78 o 
  -1  15   8      478.12       78.46    156.02 o 
   0  15   8     3959.95     4313.57    243.92 o 
   1  15   8     9249.58     9041.34    279.76 o 
   2  15   8      796.04      472.38    157.08 o 
   3  15   8      351.12      359.55    149.97 o 
   4  15   8     1790.26     1826.22    179.64 o 
   5  15   8    16356.36    16175.41    508.19 o 
   6  15   8     6247.55     6416.77    321.41 o 
   7  15   8     1747.30     1846.47    288.33 o 
   8  15   8      679.72      376.74    205.98 o 
   9  15   8     7976.37     8337.97    361.61 o 
  10  15   8     9236.49     8975.57    733.73 o 
  11  15   8     8236.30     7677.92    884.98 o 
  12  15   8     2431.62     3247.90    678.03 o 
  13  15   8     1531.36     1910.05    596.97 o 
  14  15   8     3075.13     3786.53    748.77 o 
 -14  16   8       15.42      420.31    508.94 o 
 -13  16   8    12751.91    14012.93   1020.27 o 
 -12  16   8       23.33     -408.35    445.78 o 
 -11  16   8    11910.92    11666.31   1011.56 o 
 -10  16   8     3167.09     3060.27    430.94 o 
  -9  16   8    17449.60    16845.02    573.10 o 
  -8  16   8     1271.67     1335.59    275.89 o 
  -7  16   8     5745.42     5703.99    335.74 o 
  -6  16   8      636.10      773.17    221.00 o 
  -5  16   8    18581.96    18111.06    526.40 o 
  -4  16   8     1557.39     1696.19    204.41 o 
  -3  16   8     5704.38     5765.41    303.53 o 
  -2  16   8      137.92      -21.45    151.00 o 
  -1  16   8     2491.12     2471.87    209.97 o 
   0  16   8     4848.95     4945.44    233.50 o 
   1  16   8     3615.07     3488.67    212.35 o 
   2  16   8      393.35      382.79    151.73 o 
   3  16   8      520.64      287.48    156.90 o 
   4  16   8     1405.04     1457.68    178.45 o 
   5  16   8     9119.11     9594.35    357.65 o 
   6  16   8    10765.37    10453.41    360.83 o 
   7  16   8      346.57      528.04    233.47 o 
   8  16   8       38.07       92.02    225.18 o 
   9  16   8      230.28      194.01    233.21 o 
  10  16   8    23334.86    22374.43   1280.38 o 
  11  16   8    16954.20    16892.73   1157.24 o 
  12  16   8     1473.06     1689.15    601.12 o 
  13  16   8      122.82      511.70    524.98 o 
 -14  17   8    13056.68    13684.33   1346.39 o 
 -13  17   8     1085.74     1216.32    859.91 o 
 -12  17   8      354.70     1183.98    536.07 o 
 -11  17   8      292.47      649.04    759.36 o 
 -10  17   8    15303.62    15447.06    908.35 o 
  -9  17   8     1065.32     1776.92    379.95 o 
  -8  17   8    10726.49    11074.46    666.52 o 
  -7  17   8     3743.27     3694.35    301.83 o 
  -6  17   8    14831.13    14397.00    683.73 o 
  -5  17   8     2760.53     2521.46    336.04 o 
  -4  17   8     6427.90     6209.40    315.58 o 
  -3  17   8     3192.17     2638.80    247.64 o 
  -2  17   8     6914.24     7079.25    389.02 o 
  -1  17   8      783.13     1418.61    190.68 o 
   0  17   8     1505.85     1608.68    177.60 o 
   1  17   8    14979.23    14647.51    348.91 o 
   2  17   8      185.05      136.18    147.42 o 
   3  17   8     1557.40     1368.00    184.95 o 
   4  17   8       78.72      413.68    244.10 o 
   5  17   8    26005.20    26086.08    713.50 o 
   6  17   8      420.59      734.62    243.15 o 
   7  17   8       10.34      -99.60    228.12 o 
   8  17   8       42.22      378.67    275.55 o 
   9  17   8     4297.02     4447.51    575.83 o 
  10  17   8     5610.31     5879.25    824.63 o 
  11  17   8     7231.18     8446.61    966.08 o 
  12  17   8     5821.88     5625.05    857.63 o 
  13  17   8      879.12      890.59    557.69 o 
 -13  18   8     6983.09    10678.25   2210.64 o 
 -12  18   8      969.31      767.70    987.37 o 
 -11  18   8     6450.38     6217.09    747.49 o 
 -10  18   8     6193.38     6044.83    707.30 o 
  -9  18   8     4653.85     4923.59    754.15 o 
  -8  18   8     7357.41     7748.12    705.59 o 
  -7  18   8     3977.48     4385.25    467.14 o 
  -6  18   8      981.37     1226.56    274.37 o 
  -5  18   8    27416.06    24928.09    790.78 o 
  -4  18   8       50.79      -88.23    363.02 o 
  -3  18   8      205.33      327.72    189.81 o 
  -2  18   8     2647.64     2414.36    216.86 o 
  -1  18   8      399.09      272.36    207.53 o 
   0  18   8    18334.94    17993.87    449.15 o 
   1  18   8    12811.99    11942.58    372.04 o 
   2  18   8       83.26       99.73    178.10 o 
   3  18   8     6239.06     5774.63    308.31 o 
   4  18   8       66.88      109.05    180.95 o 
   5  18   8     2137.57     2255.85    291.18 o 
   6  18   8    11754.50    11619.56    463.91 o 
   7  18   8     1772.96     1725.84    403.02 o 
   8  18   8      147.86      -49.26    351.54 o 
   9  18   8     1775.59     1545.32    571.30 o 
  10  18   8     4216.25     3646.05    736.40 o 
  11  18   8    13750.40    12463.41   1078.70 o 
  12  18   8     3656.68     3111.66    749.72 o 
 -13  19   8       30.46      668.46   1320.10 o 
 -12  19   8     1050.41     2159.90    642.42 o 
 -11  19   8     1689.71     2620.30    934.42 o 
 -10  19   8     6554.19     5495.12    702.76 o 
  -9  19   8     1932.45     3039.77    594.94 o 
  -8  19   8     5348.27     5540.46    651.13 o 
  -7  19   8     4809.65     5693.70    519.65 o 
  -6  19   8     8744.07     9439.84    652.99 o 
  -5  19   8     8491.59     9009.44   1053.50 o 
  -4  19   8     2035.13     1531.44    413.90 o 
  -3  19   8      452.45      532.76    298.22 o 
  -2  19   8       15.04      111.17    195.42 o 
  -1  19   8      818.23      648.52    187.57 o 
   0  19   8     7918.69     7599.41    349.62 o 
   1  19   8    14798.18    15129.34    424.71 o 
   2  19   8     2805.42     2661.03    247.97 o 
   3  19   8      152.58      365.51    194.77 o 
   4  19   8      355.98       52.68    239.28 o 
   5  19   8    20293.92    20616.59    678.43 o 
   6  19   8     4346.36     4406.32    519.70 o 
   7  19   8     1950.13     1660.10    416.76 o 
   8  19   8      519.15     1080.60    408.52 o 
   9  19   8      661.13      953.58    569.56 o 
  10  19   8     1215.79     1545.63    603.37 o 
  11  19   8     2818.47     2684.44    720.38 o 
 -12  20   8      102.73       -8.09    502.04 o 
 -11  20   8     2161.87     2892.60    862.60 o 
 -10  20   8       86.21      318.10    491.38 o 
  -9  20   8      784.74      607.70    865.96 o 
  -8  20   8     1693.17     1644.26    538.94 o 
  -7  20   8      124.69      706.19    603.64 o 
  -6  20   8     5031.14     6207.04    610.96 o 
  -5  20   8    17696.59    18683.28   1263.18 o 
  -4  20   8       45.57     -380.92    533.10 o 
  -3  20   8       41.72     -359.12    359.12 o 
  -2  20   8     5292.49     5209.33    387.54 o 
  -1  20   8       69.01      344.09    201.59 o 
   0  20   8    11502.62    11555.15    424.63 o 
   1  20   8     5649.18     5593.75    342.68 o 
   2  20   8     1100.46     1228.80    246.31 o 
   3  20   8     7054.93     7128.23    598.75 o 
   4  20   8      259.95       80.93    351.26 o 
   5  20   8     2150.00     2152.97    650.48 o 
   6  20   8    15081.24    15402.00   1525.42 o 
   7  20   8      713.44      931.09    416.08 o 
   8  20   8       41.78      116.19    486.25 o 
   9  20   8     2377.11     1802.89    654.35 o 
  10  20   8     1064.72     1513.76    636.00 o 
  11  20   8     4650.67     6255.84    903.21 o 
 -11  21   8       97.38     1080.11    549.03 o 
 -10  21   8      395.08      558.97    584.68 o 
  -9  21   8      702.07     1428.82    670.45 o 
  -8  21   8     1914.75     2408.69    731.08 o 
  -7  21   8     1320.01     1177.12    657.10 o 
  -6  21   8     7527.51     7210.04    949.91 o 
  -5  21   8     1266.62     1090.07    642.85 o 
  -4  21   8      103.23      446.17    624.01 o 
  -3  21   8     2118.24     2596.13    721.56 o 
  -2  21   8      328.80      813.07    311.89 o 
  -1  21   8     1047.80      873.95    303.61 o 
   0  21   8     3837.58     4067.63    359.35 o 
   1  21   8     8110.00     8451.79    602.40 o 
   2  21   8     2453.68     2551.23    455.12 o 
   3  21   8      179.80      301.40    601.43 o 
   4  21   8     4180.04     3554.38    502.20 o 
   5  21   8     9125.59    10233.68    706.26 o 
   6  21   8       53.93     -170.22    376.28 o 
   7  21   8       29.51       13.38    402.01 o 
   8  21   8       77.16      388.55    535.27 o 
   9  21   8      443.30     1252.51    636.89 o 
  10  21   8       70.80      524.36    586.58 o 
 -10  22   8      522.95     2016.92    725.93 o 
  -9  22   8       20.05      833.28    649.10 o 
  -8  22   8      511.28      588.35    628.22 o 
  -7  22   8      131.04      759.34    650.26 o 
  -6  22   8     2753.53     3061.42    769.50 o 
  -5  22   8     1788.69     2193.25    759.04 o 
  -4  22   8      940.60     1531.88    683.68 o 
  -3  22   8      679.18      543.33    613.22 o 
  -2  22   8     4251.14     4170.75    829.13 o 
  -1  22   8     1533.35      646.64    651.02 o 
   0  22   8     8752.58     9559.64   1044.26 o 
   1  22   8     1339.10     1812.84    764.97 o 
   2  22   8     2181.44     2774.28    463.56 o 
   3  22   8     7190.39     8605.13    654.43 o 
   4  22   8      351.51      522.04    437.33 o 
   5  22   8      105.72      415.03    420.72 o 
   6  22   8     1725.71     1814.35    730.69 o 
   7  22   8       78.46      317.13    540.06 o 
   8  22   8      172.48      117.48    549.94 o 
   9  22   8      948.46     1805.90    668.63 o 
 -10  23   8       46.33      577.68    620.36 o 
  -9  23   8      188.08     1470.98    681.40 o 
  -8  23   8       14.22      905.49    637.30 o 
  -7  23   8     1839.74     2825.56    776.78 o 
  -6  23   8     3603.39     3665.12    842.21 o 
  -5  23   8     3985.47     4106.23    847.24 o 
  -4  23   8     1220.56      974.83    702.19 o 
  -3  23   8     2645.61     2506.76    761.29 o 
  -2  23   8     1707.11     2384.53    774.38 o 
  -1  23   8        1.27     1382.54    700.63 o 
   0  23   8     2584.47     3724.56    822.62 o 
   1  23   8     5248.99     5242.26    565.21 o 
   2  23   8      476.91      856.26    404.95 o 
   3  23   8      627.43      697.10    430.51 o 
   4  23   8    10358.68    11074.44   1746.82 o 
   5  23   8     3060.33     3131.22    544.13 o 
   6  23   8        0.94      298.49    444.96 o 
   7  23   8     1285.92     1771.13    659.89 o 
   8  23   8      737.28     1559.75    644.47 o 
  -8  24   8     1402.75     2572.98    769.45 o 
  -7  24   8     1261.53     1933.25    732.79 o 
  -6  24   8      284.15     -296.96    636.33 o 
  -5  24   8      625.69      753.58    722.42 o 
  -4  24   8     4631.51     4641.15    934.48 o 
  -3  24   8     2061.80     2548.39    806.03 o 
  -2  24   8     2010.48     1671.94    760.09 o 
  -1  24   8    10188.84    10806.11   1154.40 o 
   0  24   8     1160.96     1198.95    739.91 o 
   1  24   8        9.84      713.26    700.06 o 
   2  24   8     5460.18     6605.87   1284.10 o 
   3  24   8     5303.86     6151.49    642.87 o 
   4  24   8      820.79     1058.94    881.10 o 
   5  24   8     2015.82     3201.25    711.59 o 
   6  24   8     1192.25     1827.61    652.48 o 
   7  24   8      787.39     1642.77    668.90 o 
  -7  25   8     1444.86     1857.92    728.88 o 
  -6  25   8     6666.44     7760.76   1081.96 o 
  -5  25   8     2641.88     3342.21    884.66 o 
  -4  25   8     2461.64     3922.28    892.43 o 
  -3  25   8     3447.91     3866.88    914.91 o 
  -2  25   8     6154.12     5251.43    960.35 o 
  -1  25   8      318.52      526.11    743.57 o 
   0  25   8     3318.64     3950.75    912.45 o 
   1  25   8     4837.67     6490.85   1021.20 o 
   2  25   8     2946.58     3706.71    899.72 o 
   3  25   8     3261.58     4418.31   1180.98 o 
   4  25   8     8942.97     9355.68   1307.01 o 
   5  25   8      604.44     1009.43    452.36 o 
   6  25   8      243.44     1131.89    653.97 o 
  -5  26   8       17.70     1266.32    746.39 o 
  -4  26   8     6986.90     7136.24   1092.27 o 
  -3  26   8     1829.21     2324.11    847.11 o 
  -2  26   8     1336.46     1660.11    766.60 o 
  -1  26   8    13362.71    16783.70   1366.60 o 
   0  26   8      308.59     1117.99    771.78 o 
   1  26   8      739.79     1446.13    776.20 o 
   2  26   8     5099.54     6087.90   1018.93 o 
   3  26   8     6056.27     6846.87    722.41 o 
   4  26   8      114.76     1791.96    664.18 o 
  -1  27   8     1883.23     2893.17    862.68 o 
   0  27   8      985.12     1367.51    752.93 o 
 -18   1   9       12.78      846.19    541.96 o 
 -17   1   9       18.79      625.76    525.38 o 
 -16   1   9      210.49     1154.46    543.21 o 
 -15   1   9     1654.71     2041.54    544.02 o 
 -14   1   9       12.88      911.03    462.18 o 
 -13   1   9     1661.00     1242.06    449.23 o 
 -12   1   9     2589.41     2497.83    468.05 o 
 -11   1   9      832.26     1445.06    394.37 o 
 -10   1   9      394.95      428.48    134.07 o 
  -9   1   9      472.38      507.49     95.01 o 
  -8   1   9     4627.13     4269.55    215.04 o 
  -7   1   9       39.14       -2.65    155.96 o 
  -6   1   9      462.94      600.86     79.40 o 
  -5   1   9      356.68      366.81     76.96 o 
  -4   1   9      376.24      497.00     48.35 o 
  -3   1   9    11208.36    11410.62    137.38 o 
  -2   1   9     1621.19     2027.50     66.69 o 
  -1   1   9     1044.39     1136.22     59.68 o 
   0   1   9     2552.51     2599.62     89.04 o 
   1   1   9      803.15      887.89     67.77 o 
   2   1   9      198.15      287.88     69.71 o 
   3   1   9      311.48      275.39     79.16 o 
   4   1   9      256.82      432.74     88.43 o 
   5   1   9      517.19      549.09     93.30 o 
   6   1   9      255.32      168.08     69.19 o 
   7   1   9     3489.95     3744.82    159.96 o 
   8   1   9     3289.21     3338.80    139.70 o 
   9   1   9     1383.75     1341.52    117.76 o 
  10   1   9       10.42      109.10    102.09 o 
  11   1   9      275.52      534.90    120.14 o 
  12   1   9      103.85      212.47    123.10 o 
  13   1   9      167.76      -79.57    142.59 o 
  14   1   9      132.19      161.82    247.56 o 
  15   1   9     1715.27     1446.35    327.09 o 
  16   1   9      528.17      953.47    334.97 o 
 -18   2   9      136.58     1554.56    571.77 o 
 -17   2   9        8.29     1323.06    547.19 o 
 -16   2   9      980.87     1147.59    543.79 o 
 -15   2   9      205.83      491.12    464.00 o 
 -14   2   9     3890.03     3158.67    567.19 o 
 -13   2   9      269.32      431.92    397.53 o 
 -12   2   9      333.60      946.58    487.87 o 
 -11   2   9     2995.37     2887.74    628.65 o 
 -10   2   9     3724.06     3826.70    313.90 o 
  -9   2   9       57.77      122.40    164.76 o 
  -8   2   9    18738.32    17548.02    283.29 o 
  -7   2   9     2608.76     2770.44    142.51 o 
  -6   2   9    15721.50    15234.60    259.22 o 
  -5   2   9      682.60      695.29     98.60 o 
  -4   2   9    12955.59    12789.71    219.77 o 
  -3   2   9     1061.60     1312.03     53.30 o 
  -2   2   9     8631.41     8940.32    124.34 o 
  -1   2   9     1042.56     1057.46     67.17 o 
   0   2   9       20.32       38.47     44.01 o 
   1   2   9      152.89      329.62     59.31 o 
   2   2   9     5074.94     5003.84    133.92 o 
   3   2   9     8317.31     8092.48    178.19 o 
   4   2   9    32535.03    34648.88    454.83 o 
   5   2   9      792.39      885.42    103.37 o 
   6   2   9     7806.56     7930.17    167.05 o 
   7   2   9      509.89      663.65     88.48 o 
   8   2   9      984.01      924.43    103.31 o 
   9   2   9      446.50      473.41    102.05 o 
  10   2   9     6325.32     6487.42    209.21 o 
  11   2   9      141.48      336.16    115.23 o 
  12   2   9     3771.76     4102.56    225.66 o 
  13   2   9      554.40      285.23    177.35 o 
  14   2   9        3.09      -49.58    237.39 o 
  15   2   9        2.60      434.77    278.98 o 
  16   2   9     2076.25     1528.56    358.35 o 
 -18   3   9     1501.66     1875.35    633.98 o 
 -17   3   9     1595.47     1809.05    616.57 o 
 -16   3   9     1467.99     2170.04    617.29 o 
 -15   3   9     6798.23     7988.88    805.78 o 
 -14   3   9       10.93      563.75    443.77 o 
 -13   3   9     1233.26     1667.11    239.10 o 
 -12   3   9      120.89      315.34    363.02 o 
 -11   3   9      174.52      272.11    285.11 o 
 -10   3   9     2309.83     2066.16    187.45 o 
  -9   3   9    33262.81    29628.24    572.66 o 
  -8   3   9    10533.57     9092.26    247.11 o 
  -7   3   9     3430.05     3703.47    173.84 o 
  -6   3   9    18661.87    18194.09    333.37 o 
  -5   3   9      269.89      147.50    103.37 o 
  -4   3   9     4675.92     4377.25    167.30 o 
  -3   3   9    10296.13     9649.06    139.48 o 
  -2   3   9     2070.07     2598.40     81.93 o 
  -1   3   9      129.99      172.09     44.66 o 
   0   3   9    11088.37    11490.26    163.79 o 
   1   3   9     6852.29     7286.65    130.04 o 
   2   3   9     8073.22     8301.16    174.25 o 
   3   3   9    17313.85    17077.92    271.64 o 
   4   3   9     1578.35     1684.86     94.38 o 
   5   3   9      100.84       66.69     58.82 o 
   6   3   9     2003.63     2306.70    109.24 o 
   7   3   9     7445.23     8256.12    183.71 o 
   8   3   9       26.97      156.83    106.87 o 
   9   3   9    15070.97    16488.65    305.54 o 
  10   3   9     4058.53     4658.01    193.34 o 
  11   3   9      897.66      760.90    144.89 o 
  12   3   9     3606.92     3834.81    314.30 o 
  13   3   9     1343.94     1275.41    209.40 o 
  14   3   9     1175.08     1210.43    302.98 o 
  15   3   9     9597.77     9975.69    633.35 o 
  16   3   9     2111.54     2688.41    394.44 o 
 -18   4   9       44.09     1643.91    796.23 o 
 -17   4   9     1431.77     3121.24    659.87 o 
 -16   4   9     4769.15     4668.67    713.19 o 
 -15   4   9     1998.41     3532.65    610.71 o 
 -14   4   9    26235.19    23265.97   1489.74 o 
 -13   4   9       10.08      220.92    401.83 o 
 -12   4   9      525.65     1063.46    262.79 o 
 -11   4   9      774.48      752.40    235.65 o 
 -10   4   9     9690.14     8914.57    338.18 o 
  -9   4   9     1953.01     2065.41    193.85 o 
  -8   4   9    43320.92    40738.70    632.58 o 
  -7   4   9     3877.54     4072.36    191.58 o 
  -6   4   9       52.37      114.91    102.14 o 
  -5   4   9     2293.41     2421.93    206.80 o 
  -4   4   9      374.81      721.43    159.02 o 
  -3   4   9     2218.55     2505.76     86.86 o 
  -2   4   9    47983.41    49670.18    461.94 o 
  -1   4   9      512.06      816.28     54.39 o 
   0   4   9    10611.44    10522.37    167.12 o 
   1   4   9       30.98      119.11     56.32 o 
   2   4   9     1809.34     1887.23    105.06 o 
   3   4   9     7071.47     7851.32    181.64 o 
   4   4   9    18055.70    18213.37    265.01 o 
   5   4   9     1951.24     1886.02     89.53 o 
   6   4   9     1156.78     1143.59     93.16 o 
   7   4   9      355.71      273.84     83.69 o 
   8   4   9     5200.13     5389.82    186.02 o 
   9   4   9     4804.01     4785.93    232.48 o 
  10   4   9    10156.15    10385.73    265.19 o 
  11   4   9     1026.42     1244.59    161.16 o 
  12   4   9     3643.96     3686.65    228.27 o 
  13   4   9       10.63      -72.79    167.11 o 
  14   4   9        3.95     -161.63    253.47 o 
  15   4   9       16.11      124.45    289.42 o 
  16   4   9     5835.16     5706.83    677.90 o 
 -18   5   9      574.34     1974.01    972.93 o 
 -17   5   9      323.58     1803.44    594.18 o 
 -16   5   9     3720.79     2959.50    972.28 o 
 -15   5   9    26491.56    21771.82   1506.90 o 
 -14   5   9      106.25      687.20    453.76 o 
 -13   5   9     1483.91     1216.32    544.73 o 
 -12   5   9     2522.76     2228.14    314.42 o 
 -11   5   9     2597.30     2712.13    320.99 o 
 -10   5   9     3564.89     4223.86    260.98 o 
  -9   5   9    64615.43    59993.48   1006.45 o 
  -8   5   9      164.67      285.13    158.62 o 
  -7   5   9     9249.47     9385.64    289.85 o 
  -6   5   9    18238.05    17689.73    362.64 o 
  -5   5   9     2841.41     3060.76    146.67 o 
  -4   5   9    18316.70    18216.74    344.29 o 
  -3   5   9    73792.19    73202.81    692.06 o 
  -2   5   9      346.33      412.18     55.26 o 
  -1   5   9       61.90      157.07     53.29 o 
   0   5   9    18494.92    18524.87    221.03 o 
   1   5   9      452.18      353.22     58.10 o 
   2   5   9     3511.75     3764.43    138.72 o 
   3   5   9    55215.47    56594.25    617.46 o 
   4   5   9    11143.68    10983.84    204.75 o 
   5   5   9     1596.00     1666.72     92.69 o 
   6   5   9     4708.51     4976.17    155.87 o 
   7   5   9     9831.45     9921.29    236.40 o 
   8   5   9    10655.77     9969.59    237.88 o 
   9   5   9    25945.60    25895.30    412.36 o 
  10   5   9     9548.44     8807.12    291.00 o 
  11   5   9     7291.95     7450.26    270.40 o 
  12   5   9     1036.08      994.13    176.10 o 
  13   5   9     2162.10     2172.48    235.02 o 
  14   5   9     1128.63      757.34    342.07 o 
  15   5   9    16319.60    14590.14    651.21 o 
  16   5   9     4202.06     5514.45    663.89 o 
 -17   6   9      679.95     1435.51    433.20 o 
 -16   6   9     2739.27     1279.43    612.37 o 
 -15   6   9     2595.06     2962.52    612.90 o 
 -14   6   9    18901.23    16883.97    919.47 o 
 -13   6   9      622.77      989.67    289.49 o 
 -12   6   9      847.89     1066.55    272.87 o 
 -11   6   9     5649.20     5537.80    411.54 o 
 -10   6   9     1716.33     1771.90    215.07 o 
  -9   6   9    10729.23     9293.64    357.04 o 
  -8   6   9    42083.69    40234.66    753.29 o 
  -7   6   9      994.13     1365.62    169.97 o 
  -6   6   9      386.11      308.67    128.80 o 
  -5   6   9     1011.77     1301.21    145.33 o 
  -4   6   9     4266.63     4506.12    135.04 o 
  -3   6   9    17127.14    16737.25    399.78 o 
  -2   6   9    75625.41    73505.98    752.92 o 
  -1   6   9        7.90       72.89     56.64 o 
   0   6   9        0.49       39.65     52.75 o 
   1   6   9     1262.37     1218.36     91.32 o 
   2   6   9     8765.52     9220.59    176.73 o 
   3   6   9      995.60     1187.25     94.59 o 
   4   6   9    32494.46    32728.29    363.08 o 
   5   6   9     4134.31     4334.10    144.10 o 
   6   6   9     1794.82     2013.65    127.48 o 
   7   6   9     2177.01     2223.98    144.76 o 
   8   6   9       34.46      -45.13    101.22 o 
   9   6   9       17.07        7.55    105.46 o 
  10   6   9     7611.88     7868.67    241.37 o 
  11   6   9       70.15      125.96    132.19 o 
  12   6   9     2689.52     2650.85    238.22 o 
  13   6   9       60.72       31.55    320.60 o 
  14   6   9     2141.91     1762.71    333.08 o 
  15   6   9     1110.35     1701.73    348.47 o 
  16   6   9     8789.60     9119.61    729.33 o 
 -17   7   9       12.32      863.26    552.21 o 
 -16   7   9     2573.40     2354.07    646.44 o 
 -15   7   9    20504.89    17749.15   1234.88 o 
 -14   7   9      489.94     2572.62   1367.33 o 
 -13   7   9     3642.56     3533.90    386.79 o 
 -12   7   9     1453.68     1168.96    308.22 o 
 -11   7   9      526.88      646.30    274.40 o 
 -10   7   9     9251.18     8670.74    366.90 o 
  -9   7   9    38290.52    36734.18    736.17 o 
  -8   7   9       27.66       32.71    181.05 o 
  -7   7   9     5090.02     5513.50    258.33 o 
  -6   7   9     2380.13     1869.54    177.46 o 
  -5   7   9      271.92      341.19     98.02 o 
  -4   7   9      508.06      537.35     69.34 o 
  -3   7   9    88657.70    87464.60    887.88 o 
  -2   7   9     6159.94     6005.65    145.00 o 
  -1   7   9    15760.89    15837.60    329.31 o 
   0   7   9      427.16      526.96     70.47 o 
   1   7   9     9262.91     9463.59    170.05 o 
   2   7   9    16491.19    17508.23    436.85 o 
   3   7   9    77593.23    78497.71    757.19 o 
   4   7   9     2466.05     2376.59    117.22 o 
   5   7   9    18454.15    18495.74    277.70 o 
   6   7   9     4195.42     4477.49    182.20 o 
   7   7   9      240.66      105.16    118.29 o 
   8   7   9     4755.89     4837.88    219.09 o 
   9   7   9    19826.58    19556.65    358.70 o 
  10   7   9     3277.71     3134.56    194.88 o 
  11   7   9    10388.36    10282.38    317.43 o 
  12   7   9      790.63     1024.94    235.47 o 
  13   7   9     3296.90     3519.37    385.75 o 
  14   7   9      805.23      990.72    314.37 o 
  15   7   9    11484.33    12776.75   1607.88 o 
  16   7   9     1083.97     2343.91   1032.90 o 
 -17   8   9       37.25     1050.38    559.17 o 
 -16   8   9     2766.96     2465.30    964.40 o 
 -15   8   9     3063.54     4103.59    874.41 o 
 -14   8   9    11697.35    12067.04   1110.98 o 
 -13   8   9     1742.84     1745.02    349.51 o 
 -12   8   9      408.41      803.51    304.75 o 
 -11   8   9     1503.54     1638.98    311.91 o 
 -10   8   9    12900.47    11870.60    413.62 o 
  -9   8   9     6235.14     6277.77    415.44 o 
  -8   8   9    14059.72    12906.19   1143.86 o 
  -7   8   9     1077.16      776.48    206.53 o 
  -6   8   9      711.87      657.25    160.13 o 
  -5   8   9      243.34       95.67     82.38 o 
  -4   8   9     5228.00     5477.87    146.26 o 
  -3   8   9      398.31      635.45     68.21 o 
  -2   8   9    15504.63    14148.75    240.17 o 
  -1   8   9       38.04      180.35     61.68 o 
   0   8   9    22134.02    21770.36    261.61 o 
   1   8   9      886.17     1104.30     89.59 o 
   2   8   9    15154.80    15796.09    243.65 o 
   3   8   9      809.76      896.60     93.04 o 
   4   8   9    59909.36    61622.95    637.45 o 
   5   8   9     2008.84     2289.48    130.10 o 
   6   8   9     4922.42     5333.57    188.91 o 
   7   8   9      338.57      212.57    115.54 o 
   8   8   9     9320.44     9696.95    306.12 o 
   9   8   9      377.90      419.00    133.87 o 
  10   8   9    13749.59    12931.38    403.22 o 
  11   8   9       53.61       -1.46    255.11 o 
  12   8   9     3672.99     3778.06    317.23 o 
  13   8   9      814.85      842.13    299.20 o 
  14   8   9     2920.74     2665.78    379.87 o 
  15   8   9       37.00      474.34    414.20 o 
 -17   9   9      349.93     1698.95    976.16 o 
 -16   9   9     3764.02     4717.44    766.04 o 
 -15   9   9     9270.90     9004.26    836.90 o 
 -14   9   9     3557.11     4239.47    451.01 o 
 -13   9   9     5418.24     5474.44    481.29 o 
 -12   9   9       54.04      154.29    286.58 o 
 -11   9   9     3162.23     3375.05    285.81 o 
 -10   9   9      123.66      209.36    336.20 o 
  -9   9   9    14168.19    13888.63    743.67 o 
  -8   9   9      108.24      185.09    207.84 o 
  -7   9   9     6484.00     6005.41    337.35 o 
  -6   9   9       77.23      136.95    174.68 o 
  -5   9   9      152.57      110.33     93.85 o 
  -4   9   9    17977.52    18225.66    315.90 o 
  -3   9   9    30602.84    30619.78    354.34 o 
  -2   9   9     2015.68     1979.21    106.28 o 
  -1   9   9    14661.09    13656.55    195.28 o 
   0   9   9      524.31      497.41     79.61 o 
   1   9   9        6.82       39.24     69.66 o 
   2   9   9      270.07      292.26     83.11 o 
   3   9   9    32904.93    33779.89    453.91 o 
   4   9   9     8319.02     7955.74    197.34 o 
   5   9   9    25127.54    24708.02    374.61 o 
   6   9   9      271.58       41.78    111.57 o 
   7   9   9     2557.14     2692.56    164.34 o 
   8   9   9       34.52     -108.99    108.99 o 
   9   9   9    13944.09    13462.27    353.01 o 
  10   9   9     1224.45     1167.59    193.32 o 
  11   9   9     5144.33     5196.24    356.33 o 
  12   9   9       76.32      414.99    226.52 o 
  13   9   9      111.69       45.47    264.12 o 
  14   9   9       31.75      471.53    401.28 o 
  15   9   9     6034.05     4862.46    625.77 o 
 -17  10   9        3.53     1024.95   1346.65 o 
 -16  10   9     3544.34     4701.49    756.05 o 
 -15  10   9     1972.35     2805.75    639.40 o 
 -14  10   9     4725.85     5382.93    513.04 o 
 -13  10   9      604.06     1333.18    348.55 o 
 -12  10   9      366.64      478.67    297.80 o 
 -11  10   9      438.06      734.43    259.80 o 
 -10  10   9     5766.15     5965.03    354.20 o 
  -9  10   9     2066.32     1937.05    249.86 o 
  -8  10   9    16058.89    15930.90    500.39 o 
  -7  10   9       23.16     -189.75    189.75 o 
  -6  10   9      429.13      296.13    118.47 o 
  -5  10   9    15613.64    14972.17    291.31 o 
  -4  10   9    11944.93    11491.43    223.62 o 
  -3  10   9      420.00      497.34     87.81 o 
  -2  10   9    35444.85    34794.89    403.82 o 
  -1  10   9     1032.40      917.20     96.28 o 
   0  10   9     1107.45     1234.90    109.73 o 
   1  10   9     1368.75     1890.69    125.69 o 
   2  10   9     4529.98     4688.94    167.59 o 
   3  10   9       46.35      183.84     95.84 o 
   4  10   9    16807.64    17757.45    312.15 o 
   5  10   9     1056.75     1212.33    138.77 o 
   6  10   9    17414.63    17147.05    340.64 o 
   7  10   9     2348.72     2125.22    158.00 o 
   8  10   9     2481.49     2422.74    168.41 o 
   9  10   9      307.15      288.19    133.62 o 
  10  10   9    24446.65    24355.84    488.87 o 
  11  10   9        1.37     -184.04    184.04 o 
  12  10   9     2187.13     2639.75    312.73 o 
  13  10   9      186.33      161.35    250.48 o 
  14  10   9     3006.07     2328.91    915.63 o 
  15  10   9        5.53      453.42    846.00 o 
 -16  11   9      355.70     1716.05    581.63 o 
 -15  11   9      712.66     2223.71    413.79 o 
 -14  11   9     3304.19     3529.05    460.90 o 
 -13  11   9     7444.91     7466.34    545.11 o 
 -12  11   9      172.04      496.20    316.19 o 
 -11  11   9     2081.95     2570.85    287.81 o 
 -10  11   9      176.60      286.18    205.90 o 
  -9  11   9     4599.74     4350.65    330.03 o 
  -8  11   9     8998.35     8220.12    536.08 o 
  -7  11   9     7058.88     6568.34    469.01 o 
  -6  11   9     1603.20     1361.58    177.58 o 
  -5  11   9     2395.66     2377.04    196.43 o 
  -4  11   9     1760.16     1919.58    138.83 o 
  -3  11   9      501.89      552.22    102.04 o 
  -2  11   9     1424.81     1387.37    112.73 o 
  -1  11   9    15329.28    15109.62    252.50 o 
   0  11   9    15927.41    15987.94    278.91 o 
   1  11   9     3273.59     3187.71    153.32 o 
   2  11   9      134.60      183.01    103.36 o 
   3  11   9       11.51       11.02    119.54 o 
   4  11   9      245.97      193.30    116.70 o 
   5  11   9    23170.29    23152.82    377.49 o 
   6  11   9      475.52      397.98    129.16 o 
   7  11   9     2498.69     2173.14    163.14 o 
   8  11   9     1729.05     1544.68    154.19 o 
   9  11   9     3076.88     3119.31    213.97 o 
  10  11   9     1733.88     1710.56    235.18 o 
  11  11   9     8793.82     8518.34    372.78 o 
  12  11   9     2516.33     2805.62    390.45 o 
  13  11   9      569.86      933.85    422.93 o 
  14  11   9      927.10     1269.93    440.95 o 
  15  11   9      704.32      921.07    468.08 o 
 -16  12   9     2979.32     2250.17   1087.33 o 
 -15  12   9     1069.93     2428.17    438.02 o 
 -14  12   9      496.27     1417.62    534.57 o 
 -13  12   9     1854.26     2746.61    438.96 o 
 -12  12   9     1943.36     2239.81    386.33 o 
 -11  12   9     9670.92     9063.97    434.63 o 
 -10  12   9     5634.27     5858.06    379.23 o 
  -9  12   9      167.68      308.83    228.56 o 
  -8  12   9      891.34     1077.34    251.38 o 
  -7  12   9     1561.36     1740.07    274.79 o 
  -6  12   9      556.07      538.85    368.37 o 
  -5  12   9    19284.39    18487.92    494.12 o 
  -4  12   9     8808.95     8449.78    317.42 o 
  -3  12   9     4978.29     4741.48    276.49 o 
  -2  12   9      179.20       20.70    111.01 o 
  -1  12   9     1064.35     1015.27    147.52 o 
   0  12   9     6447.23     6145.81    234.51 o 
   1  12   9    14777.11    14062.64    330.13 o 
   2  12   9     4913.92     4961.69    228.85 o 
   3  12   9     2201.66     2355.30    169.98 o 
   4  12   9     4732.88     4583.83    199.11 o 
   5  12   9       38.12       44.35    125.55 o 
   6  12   9     8126.85     8615.81    252.31 o 
   7  12   9      527.31      543.87    132.98 o 
   8  12   9     1193.13     1136.74    153.42 o 
   9  12   9      682.02      506.72    160.73 o 
  10  12   9     4601.92     4378.40    312.22 o 
  11  12   9       36.60     -245.41    245.41 o 
  12  12   9      300.35      380.46    255.04 o 
  13  12   9      289.72      569.96    420.40 o 
  14  12   9      599.82     1468.35    741.05 o 
 -16  13   9      472.27      -42.29    888.81 o 
 -15  13   9       10.59      799.54   1162.93 o 
 -14  13   9     1519.30     2815.43    518.67 o 
 -13  13   9     2879.40     3790.76    460.17 o 
 -12  13   9     1852.87     2174.91    396.66 o 
 -11  13   9     3951.64     4151.35    340.64 o 
 -10  13   9      152.91      415.43    234.78 o 
  -9  13   9     1400.62     1416.02    256.97 o 
  -8  13   9     5769.18     5847.85    398.76 o 
  -7  13   9     2471.62     2560.67    295.48 o 
  -6  13   9    13144.08    12161.65    550.38 o 
  -5  13   9       35.96      264.66    160.75 o 
  -4  13   9      622.81      800.01    176.98 o 
  -3  13   9      376.63      388.44    128.24 o 
  -2  13   9    11406.25    10639.01    278.05 o 
  -1  13   9     8114.67     7521.95    265.13 o 
   0  13   9    17318.76    16943.98    370.00 o 
   1  13   9     5260.15     5234.69    238.20 o 
   2  13   9       34.90       58.73    130.62 o 
   3  13   9      579.38      223.52    142.27 o 
   4  13   9      338.60      251.89    132.41 o 
   5  13   9    11879.31    11444.72    281.82 o 
   6  13   9     3775.05     3848.80    278.25 o 
   7  13   9     7311.87     7438.63    249.20 o 
   8  13   9     1161.43     1144.45    174.80 o 
   9  13   9     2391.30     2296.03    242.85 o 
  10  13   9       55.49     -202.39    202.39 o 
  11  13   9     4197.68     3701.94    416.73 o 
  12  13   9     1777.84     1716.72    549.22 o 
  13  13   9      691.38      636.00    502.66 o 
  14  13   9      114.02     1278.17    545.73 o 
 -15  14   9       93.55      339.42    484.13 o 
 -14  14   9       69.71     1487.83    521.02 o 
 -13  14   9      822.21     1728.22    398.24 o 
 -12  14   9      392.31      987.83    344.78 o 
 -11  14   9     1872.66     2229.54    326.61 o 
 -10  14   9       29.02      320.96    233.03 o 
  -9  14   9      493.11     1120.65    266.46 o 
  -8  14   9      929.30     1221.22    264.69 o 
  -7  14   9     1172.03     1608.08    271.11 o 
  -6  14   9       94.73      185.67    217.56 o 
  -5  14   9     7398.76     7567.68    552.05 o 
  -4  14   9      190.01      577.76    167.90 o 
  -3  14   9     1662.61     1764.02    165.03 o 
  -2  14   9     7373.09     6798.35    263.29 o 
  -1  14   9     1752.56     1792.52    181.54 o 
   0  14   9      347.01      632.10    157.07 o 
   1  14   9      695.65      739.20    168.20 o 
   2  14   9     1264.61     1467.14    170.79 o 
   3  14   9        1.51      -16.80    138.50 o 
   4  14   9     2685.72     3219.27    203.76 o 
   5  14   9        0.24       56.75    131.13 o 
   6  14   9      187.42       -9.89    131.48 o 
   7  14   9      333.91      290.84    158.90 o 
   8  14   9       27.34     -176.59    176.59 o 
   9  14   9      108.77       68.51    198.30 o 
  10  14   9      516.22      329.24    339.98 o 
  11  14   9      667.32      755.49    295.80 o 
  12  14   9      570.59     1224.41    529.68 o 
  13  14   9      357.23      279.53    479.24 o 
  14  14   9      271.88      803.88    533.86 o 
 -15  15   9     1080.76     2552.64    651.13 o 
 -14  15   9      101.77      350.83    507.44 o 
 -13  15   9     1076.74     1016.49    519.11 o 
 -12  15   9     3551.16     3371.37    551.38 o 
 -11  15   9     1652.40     2219.67    402.11 o 
 -10  15   9      270.18      701.81    638.16 o 
  -9  15   9     6422.63     6345.06    409.90 o 
  -8  15   9    12547.46    11554.60    784.65 o 
  -7  15   9     1163.50      897.86    261.22 o 
  -6  15   9    16192.05    15001.84    510.29 o 
  -5  15   9      435.01      189.21    225.90 o 
  -4  15   9      398.63      306.65    162.09 o 
  -3  15   9     5298.39     5134.22    265.34 o 
  -2  15   9     1474.70     1279.26    175.44 o 
  -1  15   9      948.17      931.01    166.54 o 
   0  15   9    15729.21    15567.36    382.70 o 
   1  15   9     3576.13     3417.76    205.66 o 
   2  15   9      224.63      285.05    147.44 o 
   3  15   9    15085.95    14924.68    343.21 o 
   4  15   9      890.46      810.92    166.32 o 
   5  15   9      386.45      586.85    156.81 o 
   6  15   9     4885.86     4486.39    248.50 o 
   7  15   9     3063.97     2807.03    283.96 o 
   8  15   9       22.15      -88.81    230.26 o 
   9  15   9     5856.03     5683.52    654.82 o 
  10  15   9      207.22      591.27    290.15 o 
  11  15   9      822.86      678.82    367.74 o 
  12  15   9     4008.82     4498.25    761.14 o 
  13  15   9     1564.10     2598.96    663.52 o 
 -14  16   9     1642.86     2443.98    733.76 o 
 -13  16   9      315.50      442.46    499.85 o 
 -12  16   9       26.29     -192.64    751.91 o 
 -11  16   9     2512.65     3502.03    459.25 o 
 -10  16   9      941.90     1523.38    382.94 o 
  -9  16   9        5.35      488.57    428.05 o 
  -8  16   9     2606.08     2708.95    350.09 o 
  -7  16   9      283.43      480.29    259.80 o 
  -6  16   9     2262.09     2111.78    256.59 o 
  -5  16   9     2234.87     2851.39    307.77 o 
  -4  16   9     5742.79     5621.39    392.25 o 
  -3  16   9     1804.73     1916.16    423.47 o 
  -2  16   9    15087.53    14892.20    372.18 o 
  -1  16   9     4320.78     4155.69    321.02 o 
   0  16   9      875.63      738.89    166.48 o 
   1  16   9      453.62      412.23    149.41 o 
   2  16   9     4494.11     4751.13    235.66 o 
   3  16   9       67.44      -60.43    156.59 o 
   4  16   9     6191.93     5991.60    301.12 o 
   5  16   9     2105.85     1972.27    345.81 o 
   6  16   9        0.80      362.35    182.95 o 
   7  16   9      197.00      435.00    231.48 o 
   8  16   9      547.69      168.65    212.07 o 
   9  16   9      774.33      620.41    289.56 o 
  10  16   9      453.24       73.10    290.31 o 
  11  16   9        6.99      199.97    509.38 o 
  12  16   9      272.10      497.75    496.86 o 
  13  16   9      462.80     2071.85    639.47 o 
 -14  17   9      265.87     1134.05    548.72 o 
 -13  17   9     1091.32      922.18    531.37 o 
 -12  17   9      630.98     1180.49    593.67 o 
 -11  17   9       44.37      106.75    473.41 o 
 -10  17   9       57.52      903.75    377.48 o 
  -9  17   9     4236.06     5366.05    518.96 o 
  -8  17   9       70.02      201.20    257.50 o 
  -7  17   9     9895.23     9922.31    533.10 o 
  -6  17   9     6040.35     5720.42    344.31 o 
  -5  17   9      183.76     -121.21    241.76 o 
  -4  17   9      397.20      524.54    261.57 o 
  -3  17   9    18281.37    17389.50    473.00 o 
  -2  17   9      268.22      367.39    266.51 o 
  -1  17   9      678.95      546.37    197.13 o 
   0  17   9     4927.66     4707.73    231.95 o 
   1  17   9      468.51      557.42    161.67 o 
   2  17   9       97.06      -66.74    147.93 o 
   3  17   9    13486.22    13086.25    456.17 o 
   4  17   9        3.32      288.51    178.45 o 
   5  17   9      176.65      272.41    198.23 o 
   6  17   9     2048.59     2257.13    281.94 o 
   7  17   9      551.25      488.22    507.48 o 
   8  17   9       23.33      160.40    343.95 o 
   9  17   9     6595.92     7084.39    763.93 o 
  10  17   9      641.66     1444.82    565.23 o 
  11  17   9      907.56     1195.50    577.71 o 
  12  17   9       58.18      828.34    562.12 o 
 -13  18   9      234.45      287.61    538.29 o 
 -12  18   9     2347.48     2267.50    593.63 o 
 -11  18   9      297.67      854.60    523.46 o 
 -10  18   9     7277.38     7296.35    764.47 o 
  -9  18   9      355.73     1661.45    497.96 o 
  -8  18   9     7514.28     8131.88    562.94 o 
  -7  18   9     3056.47     3367.41    460.80 o 
  -6  18   9     7593.05     8586.44    659.23 o 
  -5  18   9      970.34      768.57    289.05 o 
  -4  18   9     6121.02     5414.12    408.43 o 
  -3  18   9      143.77      356.45    295.52 o 
  -2  18   9     6323.00     5727.11    321.49 o 
  -1  18   9     6751.54     7064.70    300.29 o 
   0  18   9      944.99     1159.33    195.80 o 
   1  18   9      346.34      739.83    188.60 o 
   2  18   9    12633.57    12987.91    614.78 o 
   3  18   9      404.80      320.41    220.36 o 
   4  18   9     5139.78     4708.22    294.32 o 
   5  18   9     2182.24     2113.62    295.08 o 
   6  18   9      115.37      445.23    288.01 o 
   7  18   9     1422.51     1412.97    398.76 o 
   8  18   9     2088.50     2086.66    432.32 o 
   9  18   9     1204.80      824.92    419.58 o 
  10  18   9     3161.50     4242.57    755.20 o 
  11  18   9        3.74     1098.20    595.39 o 
  12  18   9     1637.97     3137.51    719.89 o 
 -13  19   9     4101.50     3861.36    696.57 o 
 -12  19   9        4.42      519.29    521.37 o 
 -11  19   9     2059.93     2406.85    591.02 o 
 -10  19   9      232.25     -104.07    646.77 o 
  -9  19   9     6615.50     7427.88   1143.59 o 
  -8  19   9      786.81     1572.27    356.20 o 
  -7  19   9    14589.30    13624.06    756.13 o 
  -6  19   9       11.63      482.28    286.92 o 
  -5  19   9      362.32      487.58    397.27 o 
  -4  19   9        3.12       74.14    368.54 o 
  -3  19   9    13272.18    13327.71    696.36 o 
  -2  19   9      259.54      606.53    236.21 o 
  -1  19   9    11738.65    11611.55    366.31 o 
   0  19   9     2848.14     3106.70    248.37 o 
   1  19   9        1.95       50.99    176.47 o 
   2  19   9      709.33      488.43    206.63 o 
   3  19   9    24272.36    24527.20    805.59 o 
   4  19   9      403.88      306.41    290.30 o 
   5  19   9     3182.24     3235.84    558.73 o 
   6  19   9        0.31     -104.98   1158.40 o 
   7  19   9      296.30      798.41    386.78 o 
   8  19   9       11.76      212.65    383.78 o 
   9  19   9     3678.87     4299.05    786.47 o 
  10  19   9       84.33      899.78    588.77 o 
  11  19   9      456.02      572.52    577.98 o 
 -12  20   9     2163.28     2599.35    949.79 o 
 -11  20   9     1769.44     2209.35   1193.59 o 
 -10  20   9     3781.63     4227.73    681.34 o 
  -9  20   9      929.66      940.69    526.52 o 
  -8  20   9    10939.79    13090.03   1138.76 o 
  -7  20   9       13.11      622.66    348.11 o 
  -6  20   9      786.83      738.58    362.28 o 
  -5  20   9     2921.76     2616.95    719.62 o 
  -4  20   9     2249.97     2150.86    449.33 o 
  -3  20   9     1621.25     1268.67    441.62 o 
  -2  20   9    13173.28    12749.66    591.75 o 
  -1  20   9       47.05      631.15    383.83 o 
   0  20   9        4.95      532.17    206.16 o 
   1  20   9     1566.24     1696.17    246.61 o 
   2  20   9     3254.85     3545.37    400.28 o 
   3  20   9     1150.50     1135.48    313.60 o 
   4  20   9    16389.64    16926.18   1485.59 o 
   5  20   9      953.73     1230.33    422.27 o 
   6  20   9       17.42      383.55    380.86 o 
   7  20   9      134.66      194.39    378.76 o 
   8  20   9      625.89       92.31    407.52 o 
   9  20   9      350.20       20.64    511.65 o 
  10  20   9     6569.17     6222.96    915.14 o 
 -11  21   9      819.21      918.08    938.23 o 
 -10  21   9      115.66      854.03    644.00 o 
  -9  21   9     1162.54     2074.91    749.62 o 
  -8  21   9     1037.50     1777.75    693.64 o 
  -7  21   9    16495.26    16010.51   1235.67 o 
  -6  21   9      128.77      690.27    631.22 o 
  -5  21   9      878.26      113.26    598.88 o 
  -4  21   9      120.65      625.64    619.96 o 
  -3  21   9     9286.37    10060.06   1064.96 o 
  -2  21   9     4332.50     4044.94    775.32 o 
  -1  21   9    22125.20    21296.80    808.40 o 
   0  21   9       10.29      619.42    226.01 o 
   1  21   9     7885.59     8603.59    615.47 o 
   2  21   9     1801.84     2114.85    433.12 o 
   3  21   9     8214.27     8939.81    642.57 o 
   4  21   9     4296.34     4736.44    560.33 o 
   5  21   9     4270.61     3775.46    535.93 o 
   6  21   9     2280.92     2085.56    481.51 o 
   7  21   9     1614.92      723.98    474.40 o 
   8  21   9      187.68      888.80    561.30 o 
   9  21   9      616.75      528.54    583.39 o 
  10  21   9     2365.51     1834.44    675.49 o 
 -10  22   9     5083.73     5696.54    924.21 o 
  -9  22   9       80.36     1513.87    707.49 o 
  -8  22   9     9006.10     8592.11   1063.07 o 
  -7  22   9       19.29     -226.63    599.34 o 
  -6  22   9     3397.44     2810.82    783.70 o 
  -5  22   9     1304.67     1586.78    719.87 o 
  -4  22   9    11041.94    11407.28   1092.03 o 
  -3  22   9       45.53      151.93    623.83 o 
  -2  22   9     6268.22     5654.92    901.19 o 
  -1  22   9      272.11     1423.98    673.11 o 
   0  22   9      897.45      523.46    666.02 o 
   1  22   9      143.79      790.78    374.11 o 
   2  22   9     2209.09     3184.02    482.17 o 
   3  22   9      810.76      889.14    421.54 o 
   4  22   9     6300.07     5448.61    609.60 o 
   5  22   9      437.97     1121.61    467.49 o 
   6  22   9     1006.04      648.84    456.80 o 
   7  22   9     1188.02      982.35    471.70 o 
   8  22   9      589.73     1121.70    625.19 o 
   9  22   9      915.99     2122.70    701.75 o 
  -9  23   9      491.05     1176.50    658.41 o 
  -8  23   9       27.62      133.25    610.24 o 
  -7  23   9     9936.76     9378.87   1112.32 o 
  -6  23   9      167.53      630.87    684.73 o 
  -5  23   9      291.91      417.62    686.22 o 
  -4  23   9      926.62     1394.80    742.27 o 
  -3  23   9     1209.29      542.11    696.61 o 
  -2  23   9     2095.62     2056.33    765.20 o 
  -1  23   9    12002.79    11667.86   1107.66 o 
   0  23   9      853.11     1705.20    727.46 o 
   1  23   9     2284.52     1408.38    743.49 o 
   2  23   9     1425.31     1946.88    520.34 o 
   3  23   9     2843.74     3402.42    529.38 o 
   4  23   9     3996.15     4072.69    564.54 o 
   5  23   9     2955.40     3418.53    559.65 o 
   6  23   9     3838.67     3365.74    639.39 o 
   7  23   9     2160.75     2087.12    664.65 o 
   8  23   9       18.98      881.96    601.25 o 
  -8  24   9     2160.76     2029.29    729.79 o 
  -7  24   9      178.65     1254.99    694.61 o 
  -6  24   9     3243.99     4389.22    913.78 o 
  -5  24   9      129.20      659.28    667.81 o 
  -4  24   9     4272.71     4921.00    966.21 o 
  -3  24   9       77.59      682.77    704.64 o 
  -2  24   9     3466.95     3512.74    846.56 o 
  -1  24   9      551.99     -486.61    700.09 o 
   0  24   9      966.24     -112.14    690.34 o 
   1  24   9     1451.12     2561.81    817.96 o 
   2  24   9     1384.45     2532.97    766.29 o 
   3  24   9       12.88      872.75    438.37 o 
   4  24   9     1937.09     2725.53    725.07 o 
   5  24   9      209.42       29.32    428.18 o 
   6  24   9     1148.78     1539.87    522.15 o 
   7  24   9     3766.52     3744.54    778.86 o 
  -7  25   9     6159.05     5296.64    979.94 o 
  -6  25   9     1878.13     2555.67    801.44 o 
  -5  25   9      442.98     1779.48    774.55 o 
  -4  25   9       34.95      840.29    728.00 o 
  -3  25   9      385.38     1232.25    751.73 o 
  -2  25   9      804.05      538.21    754.37 o 
  -1  25   9     6612.00     8030.59   1096.07 o 
   0  25   9     3149.43     3309.72    866.38 o 
   1  25   9     1701.63     1082.26    782.17 o 
   2  25   9       48.81     1025.37    761.15 o 
   3  25   9      955.57     1398.79    484.74 o 
   4  25   9     2178.77     2758.90    552.12 o 
   5  25   9     1467.74     2443.07    660.56 o 
  -5  26   9      428.33      709.05    731.99 o 
  -4  26   9     1158.46     2018.53    786.93 o 
  -3  26   9      352.10     1047.37    784.20 o 
  -2  26   9      335.75      730.15    750.99 o 
  -1  26   9        9.53     1013.78    752.30 o 
   0  26   9      776.11      671.97    789.00 o 
   1  26   9     1277.26     2619.64    858.81 o 
   2  26   9     1188.57     1037.21    729.58 o 
   3  26   9       32.55      717.54    721.07 o 
 -18   0  10       13.09     1930.72    755.96 o 
 -17   0  10     1867.20     2222.65    812.39 o 
 -16   0  10     4545.88     5188.07   1024.08 o 
 -15   0  10     1884.94     3191.17    827.03 o 
 -14   0  10      253.56      842.28    650.98 o 
 -13   0  10    14510.09    12841.78   1116.24 o 
 -12   0  10     4275.88     4008.27    743.82 o 
 -11   0  10     2232.94     2807.02    651.22 o 
  -9   0  10     7986.02     7361.99    677.77 o 
  -8   0  10      108.98      153.82    165.74 o 
  -7   0  10    30965.51    30962.31    792.97 o 
  -6   0  10    86837.76    80734.93   2850.72 o 
  -5   0  10      317.03      534.67     68.88 o 
  -4   0  10    71864.97    71144.09    849.86 o 
  -3   0  10   170992.09   173609.84   1997.38 o 
  -2   0  10    92088.39    94361.67   1019.04 o 
  -1   0  10     9809.18     9967.85    215.84 o 
   0   0  10    13579.13    13589.44    268.14 o 
   1   0  10     6728.78     7299.52    510.04 o 
   2   0  10    76327.96    81324.84   1682.84 o 
   3   0  10    88137.91    89513.21   1602.55 o 
   4   0  10    14370.92    14798.55    465.35 o 
   5   0  10    10375.93    11006.58    404.17 o 
   6   0  10     7053.08     7611.60    256.10 o 
   7   0  10    11701.00    11832.70    322.75 o 
   8   0  10     5421.58     5839.86    327.70 o 
   9   0  10     9638.73     9912.70    302.58 o 
  10   0  10     1285.15     1393.18    171.19 o 
  11   0  10    12892.07    12769.75    430.00 o 
  12   0  10    11714.33    11228.04    426.48 o 
  13   0  10    18580.38    18121.60    841.92 o 
  14   0  10      803.23      433.89    425.58 o 
  15   0  10     6487.52     6351.17    782.43 o 
  16   0  10      457.89     1152.60    514.19 o 
 -18   1  10      365.08     1102.51    565.31 o 
 -17   1  10      636.26     1262.57    539.51 o 
 -16   1  10     3327.12     3033.45    647.98 o 
 -15   1  10     7940.37     8727.28    830.84 o 
 -14   1  10    18191.38    14767.40    867.97 o 
 -13   1  10      757.85     1228.02    451.47 o 
 -12   1  10     9018.02     8783.16    633.01 o 
 -11   1  10    37041.72    35224.46   1697.23 o 
 -10   1  10     4875.47     5057.08    533.23 o 
  -9   1  10    18225.31    16586.95    943.13 o 
  -8   1  10    47042.59    40334.09   1170.10 o 
  -7   1  10    13256.97    12187.55    220.31 o 
  -6   1  10      122.89      341.89     79.87 o 
  -5   1  10    20808.99    18951.02    277.02 o 
  -4   1  10     5202.58     4560.22    101.66 o 
  -3   1  10    45871.80    45577.83    646.73 o 
  -2   1  10    86362.55    86333.58    716.07 o 
  -1   1  10     3734.76     3350.21     91.51 o 
   0   1  10      540.67      713.93     69.01 o 
   1   1  10       64.47       37.30     53.87 o 
   2   1  10     1458.65     1970.20    101.94 o 
   3   1  10    53845.26    54268.05    640.23 o 
   4   1  10    37537.66    38516.74    558.40 o 
   5   1  10       77.86      -10.84     76.86 o 
   6   1  10    10008.12     9904.79    193.83 o 
   7   1  10      641.80      672.84     89.85 o 
   8   1  10      164.97      119.68    107.19 o 
   9   1  10     7428.62     7844.05    203.12 o 
  10   1  10    14596.33    15213.14    279.08 o 
  11   1  10      173.35      372.69    118.77 o 
  12   1  10     6180.23     6497.65    250.03 o 
  13   1  10      457.94      985.82    273.76 o 
  14   1  10     3978.04     4179.82    492.58 o 
  15   1  10     2100.04     2216.28    396.47 o 
  16   1  10    17306.29    16569.75    789.27 o 
 -18   2  10       82.95     1132.61    581.01 o 
 -17   2  10     1993.88     2498.81   1260.18 o 
 -16   2  10     1546.51     2989.90    658.83 o 
 -15   2  10      255.25      550.85    472.81 o 
 -14   2  10      209.60      895.28    449.26 o 
 -13   2  10    11197.26     9540.96    639.13 o 
 -12   2  10    22109.43    18125.05   1217.84 o 
 -11   2  10    16585.80    15663.50    785.99 o 
 -10   2  10     4653.49     4520.90    340.79 o 
  -9   2  10    31183.22    28324.40    543.70 o 
  -8   2  10      174.60      217.01    108.13 o 
  -7   2  10    42413.37    40488.18    634.14 o 
  -6   2  10    64607.73    61086.94    727.61 o 
  -5   2  10     1125.08     1233.84     97.08 o 
  -4   2  10    25359.88    26561.88    278.25 o 
  -3   2  10    98096.66   100372.08    792.54 o 
  -2   2  10    18947.87    18508.96    203.10 o 
  -1   2  10    17149.29    19256.30    227.05 o 
   0   2  10    17325.10    17172.11    221.93 o 
   1   2  10     2502.36     2683.50    127.56 o 
   2   2  10    51009.89    53498.56    620.79 o 
   3   2  10    62079.71    64435.78    740.07 o 
   4   2  10    30378.31    30807.25    423.48 o 
   5   2  10      562.15      737.99     89.57 o 
   6   2  10       12.78       35.78     70.72 o 
   7   2  10    24457.15    24045.22    354.41 o 
   8   2  10     8449.69     8648.45    201.25 o 
   9   2  10    10049.24     9404.06    217.85 o 
  10   2  10     4790.48     4721.71    198.16 o 
  11   2  10     5244.50     5392.05    219.01 o 
  12   2  10     1240.98     1017.35    169.96 o 
  13   2  10    10896.38    10548.11    639.11 o 
  14   2  10       49.86       39.24    326.00 o 
  15   2  10     5384.42     5248.23    483.40 o 
  16   2  10      894.08     1032.54    444.57 o 
 -18   3  10      663.11     2219.27    577.55 o 
 -17   3  10      346.06     1057.02    538.22 o 
 -16   3  10     2705.44     2712.46    665.50 o 
 -15   3  10     2949.33     2952.86    601.90 o 
 -14   3  10    16686.97     6556.11    597.37 o 
 -13   3  10      265.41      416.99    626.23 o 
 -12   3  10    20556.21    18267.26    881.84 o 
 -11   3  10     6404.30     6208.68    570.09 o 
 -10   3  10     9039.99     8129.23    420.77 o 
  -9   3  10    26808.74    25333.80    519.94 o 
  -8   3  10    31616.92    28548.56    470.48 o 
  -7   3  10     8425.52     8499.62    303.67 o 
  -6   3  10     3376.26     3479.79    186.21 o 
  -5   3  10    14749.55    13646.39    283.08 o 
  -4   3  10    11885.76    11175.86    181.23 o 
  -3   3  10    18276.65    18081.72    205.80 o 
  -2   3  10    39741.90    40568.04    495.03 o 
  -1   3  10    74806.40    76654.88    691.52 o 
   0   3  10     1617.88     1792.99     90.38 o 
   1   3  10      324.65      389.57     74.55 o 
   2   3  10     3092.55     3095.35    126.24 o 
   3   3  10    54558.72    56373.31    664.71 o 
   4   3  10       81.44      157.42     72.60 o 
   5   3  10     1376.32     1608.25    103.36 o 
   6   3  10     1476.01     1384.26    101.74 o 
   7   3  10      469.53      668.38    113.92 o 
   8   3  10       66.33       82.00     88.66 o 
   9   3  10     6428.30     6491.59    206.73 o 
  10   3  10     6795.31     7018.46    220.47 o 
  11   3  10     5658.33     5611.95    257.31 o 
  12   3  10     8409.31     8221.08    556.71 o 
  13   3  10     1430.52     1544.66    435.08 o 
  14   3  10     1936.66     1752.52    439.44 o 
  15   3  10     2856.64     2543.18    387.61 o 
  16   3  10    16975.66    15439.69    688.98 o 
 -18   4  10     1209.24     2732.63    946.06 o 
 -17   4  10     4181.20     4310.41    782.53 o 
 -16   4  10       12.39     1039.43    538.64 o 
 -15   4  10      145.87      885.93    686.48 o 
 -14   4  10      855.52      800.71    457.84 o 
 -13   4  10    27958.30    23898.17   1642.58 o 
 -12   4  10     5885.13     6680.24    639.93 o 
 -11   4  10     2600.37     3051.57    319.15 o 
 -10   4  10      766.12      653.34    249.28 o 
  -9   4  10     8359.35     7453.50    560.60 o 
  -8   4  10     5339.44     5189.30    268.12 o 
  -7   4  10    55945.46    52990.36    758.24 o 
  -6   4  10    51926.89    49259.14    707.79 o 
  -5   4  10    15518.41    15587.29    342.97 o 
  -4   4  10     9076.71    10110.40    142.14 o 
  -3   4  10    20808.92    20355.73    304.23 o 
  -2   4  10    54682.88    53450.32    471.77 o 
  -1   4  10    11162.91    11030.51    168.18 o 
   0   4  10     3553.00     4071.10    110.10 o 
   1   4  10     1916.91     1909.55     95.73 o 
   2   4  10      773.52      806.69     85.33 o 
   3   4  10     8618.36     9149.35    198.94 o 
   4   4  10    33778.01    34100.62    461.37 o 
   5   4  10     9887.91    10050.54    166.00 o 
   6   4  10    10885.47    10794.06    196.96 o 
   7   4  10     4105.70     4545.85    157.99 o 
   8   4  10     2168.85     2298.27    146.76 o 
   9   4  10      256.36      315.35    110.95 o 
  10   4  10     2187.22     2465.55    165.61 o 
  11   4  10     4288.27     4308.18    236.85 o 
  12   4  10      148.52       68.71    159.72 o 
  13   4  10     8499.90     8930.79    503.48 o 
  14   4  10       67.65      102.07    307.97 o 
  15   4  10      440.45      242.79    291.96 o 
  16   4  10     1345.20     1619.72    623.89 o 
 -17   5  10     1485.86     2361.50    876.84 o 
 -16   5  10     1737.72     1061.82    648.33 o 
 -15   5  10     1186.87     1830.26    813.18 o 
 -14   5  10     2530.84     3436.30    597.10 o 
 -13   5  10     2975.41     3150.20    551.85 o 
 -12   5  10    22803.60    20923.47    676.20 o 
 -11   5  10     1857.82     2628.10    454.97 o 
 -10   5  10     2035.15     2431.00    221.43 o 
  -9   5  10     3226.07     3584.49    475.14 o 
  -8   5  10     9239.85     7959.45    330.69 o 
  -7   5  10    17983.80    17343.45    383.03 o 
  -6   5  10    13733.64    13276.77    375.23 o 
  -5   5  10     1400.20     1194.37    155.46 o 
  -4   5  10    53951.27    53981.88    619.67 o 
  -3   5  10    23801.06    25001.65    416.12 o 
  -2   5  10     6222.92     5669.20    165.06 o 
  -1   5  10    23235.84    22258.22    270.55 o 
   0   5  10      412.12      600.71     60.88 o 
   1   5  10    16912.51    18453.24    245.26 o 
   2   5  10    28661.99    30594.41    416.71 o 
   3   5  10    20176.79    20060.33    316.86 o 
   4   5  10    12724.99    13442.49    259.47 o 
   5   5  10     1975.09     2355.18    100.69 o 
   6   5  10      100.26       89.15     78.65 o 
   7   5  10     5264.40     5634.53    197.27 o 
   8   5  10     2991.57     2866.48    165.52 o 
   9   5  10      858.57      737.86    123.78 o 
  10   5  10      234.54      -53.68    109.85 o 
  11   5  10     1218.76      946.83    160.97 o 
  12   5  10    10067.91    10145.32    366.76 o 
  13   5  10     1941.51     2021.51    331.39 o 
  14   5  10     3171.68     2975.16    386.14 o 
  15   5  10     5994.48     6633.87    536.64 o 
  16   5  10     9941.59     9694.09    768.44 o 
 -17   6  10     6370.66     4977.69   2051.21 o 
 -16   6  10       38.84      940.34    518.71 o 
 -15   6  10      992.11     1451.39    519.70 o 
 -14   6  10     1965.04     2521.55    584.89 o 
 -13   6  10    13926.76    12684.94    797.47 o 
 -12   6  10     1438.60     1671.82    314.68 o 
 -11   6  10       44.89      174.79    244.21 o 
 -10   6  10      794.25      877.07    227.44 o 
  -9   6  10      695.93      498.93    193.03 o 
  -8   6  10      348.26      344.09    182.62 o 
  -7   6  10    41691.31    40066.61    648.68 o 
  -6   6  10     6789.14     6819.22    264.38 o 
  -5   6  10    16747.10    15350.66    339.41 o 
  -4   6  10     2045.93     2376.83    109.96 o 
  -3   6  10     9781.07     8955.09    181.70 o 
  -2   6  10    36562.72    35679.96    443.93 o 
  -1   6  10     1092.15     1384.04     81.21 o 
   0   6  10      129.97      194.76     61.83 o 
   1   6  10       60.98       34.48     97.37 o 
   2   6  10       80.96       70.49     77.17 o 
   3   6  10     1143.64     1507.53    117.08 o 
   4   6  10    32531.46    33676.26    404.43 o 
   5   6  10     6461.68     6570.41    168.84 o 
   6   6  10    28120.47    28577.79    398.10 o 
   7   6  10     2727.38     2344.68    145.73 o 
   8   6  10      946.38      792.91    123.07 o 
   9   6  10    10062.21    10329.89    262.18 o 
  10   6  10     2710.83     2380.86    168.96 o 
  11   6  10     3312.66     2988.64    218.40 o 
  12   6  10     2878.11     2819.96    248.93 o 
  13   6  10      672.61      629.38    279.72 o 
  14   6  10     1271.51     1672.65    341.59 o 
  15   6  10      707.97      926.56    318.80 o 
  16   6  10      670.26     2187.02    549.45 o 
 -17   7  10      960.40     2157.19    651.86 o 
 -16   7  10      442.98     1474.54    553.18 o 
 -15   7  10     5162.82     5581.63    728.60 o 
 -14   7  10     1469.57     1302.09    486.25 o 
 -13   7  10      550.02      823.97    293.75 o 
 -12   7  10    10364.51     9895.66    517.39 o 
 -11   7  10     1306.86     1534.69    303.41 o 
 -10   7  10      334.38      532.08    185.88 o 
  -9   7  10     3816.57     3703.65    282.62 o 
  -8   7  10     5943.58     6165.79    470.63 o 
  -7   7  10     1890.61     1894.68    225.68 o 
  -6   7  10     6494.03     5723.13    272.69 o 
  -5   7  10     1316.00     1071.46    115.43 o 
  -4   7  10    11774.00    12078.26    225.89 o 
  -3   7  10     3068.90     3297.13    129.63 o 
  -2   7  10     2525.89     2743.82    109.61 o 
  -1   7  10    12137.48    11852.09    223.52 o 
   0   7  10     3009.50     3253.88    114.54 o 
   1   7  10     1370.12     1331.46    102.20 o 
   2   7  10     3562.19     3938.55    156.67 o 
   3   7  10      796.40      714.06     95.06 o 
   4   7  10    11149.48    11110.98    208.03 o 
   5   7  10      504.86      588.03     98.82 o 
   6   7  10      447.23      210.10    108.76 o 
   7   7  10    18898.67    19236.94    357.03 o 
   8   7  10     4401.44     5106.78    204.02 o 
   9   7  10     2029.49     1865.22    154.69 o 
  10   7  10     5255.02     4842.81    218.54 o 
  11   7  10     3420.07     3239.81    254.02 o 
  12   7  10     2439.73     2311.73    278.37 o 
  13   7  10      293.98       94.97    355.94 o 
  14   7  10     3626.25     3867.14    425.63 o 
  15   7  10     4261.71     4440.66    921.04 o 
 -17   8  10      959.98     1997.50    606.08 o 
 -16   8  10      222.27      470.58    486.59 o 
 -15   8  10     4847.45     5571.68    962.76 o 
 -14   8  10     7539.99     7773.35    778.45 o 
 -13   8  10    11478.61    11369.43    575.36 o 
 -12   8  10     2181.70     2624.38    367.17 o 
 -11   8  10     1254.34     1252.93    302.45 o 
 -10   8  10     4548.33     4688.63    315.82 o 
  -9   8  10      761.23      842.51    220.87 o 
  -8   8  10     1264.97     1018.39    227.46 o 
  -7   8  10    15848.56    13863.41    444.35 o 
  -6   8  10     1072.69      789.71    166.26 o 
  -5   8  10    10585.53    10031.10    206.94 o 
  -4   8  10      911.47      790.85     85.23 o 
  -3   8  10      467.45      585.23     78.17 o 
  -2   8  10    32010.84    31138.21    387.22 o 
  -1   8  10     3313.76     3600.65    171.02 o 
   0   8  10     5820.06     5391.60    173.41 o 
   1   8  10     1751.76     1814.00    114.21 o 
   2   8  10      199.74      248.63     83.24 o 
   3   8  10    10006.69    10264.92    198.39 o 
   4   8  10     6346.27     6538.92    177.05 o 
   5   8  10    13589.64    14200.83    272.88 o 
   6   8  10    29797.91    29632.76    426.33 o 
   7   8  10      450.95      412.17    120.64 o 
   8   8  10       66.78       86.23    124.60 o 
   9   8  10    14642.12    14656.13    346.29 o 
  10   8  10      227.44      183.10    152.42 o 
  11   8  10     1466.89     1798.15    254.87 o 
  12   8  10    11267.31    11226.76    526.06 o 
  13   8  10      401.80      513.69    317.18 o 
  14   8  10     2632.88     3068.48    410.79 o 
  15   8  10     5304.29     4350.73    614.29 o 
 -17   9  10     2542.67     4107.14    718.29 o 
 -16   9  10       82.84     1420.77    548.30 o 
 -15   9  10    10875.84    11549.24    880.37 o 
 -14   9  10     7067.30     7624.56    807.72 o 
 -13   9  10     4400.45     4635.22    460.11 o 
 -12   9  10    11051.10    10459.26    554.54 o 
 -11   9  10     2486.48     3045.45    377.49 o 
 -10   9  10       28.17      322.39    196.14 o 
  -9   9  10    15866.78    14851.99    473.05 o 
  -8   9  10     5961.75     5651.45    351.04 o 
  -7   9  10     6802.94     6730.02    684.06 o 
  -6   9  10     3673.76     3845.20    285.82 o 
  -5   9  10      213.04      219.64     88.53 o 
  -4   9  10     6800.25     6041.37    157.50 o 
  -3   9  10       34.87       -9.85     66.90 o 
  -2   9  10     3176.71     2998.23    139.28 o 
  -1   9  10     3929.19     3856.69    141.34 o 
   0   9  10     4478.32     4614.84    149.93 o 
   1   9  10    16115.90    16371.92    249.28 o 
   2   9  10     3797.36     3618.68    133.28 o 
   3   9  10     1059.28     1163.42    118.41 o 
   4   9  10    44566.25    46512.32    564.84 o 
   5   9  10     4685.52     4829.33    188.50 o 
   6   9  10     8436.25     9035.79    241.86 o 
   7   9  10     5152.09     5092.65    201.13 o 
   8   9  10     2666.62     2599.05    247.38 o 
   9   9  10     1060.42     1050.55    153.36 o 
  10   9  10    21517.79    20010.48    633.92 o 
  11   9  10     1742.32     1795.04    296.46 o 
  12   9  10      534.50      503.66    363.55 o 
  13   9  10     2382.71     2105.25    357.50 o 
  14   9  10     6050.58     6276.63    764.84 o 
  15   9  10     4298.81     6501.35   1997.76 o 
 -16  10  10      611.24     1160.45    535.02 o 
 -15  10  10     6970.14     6852.64   1047.25 o 
 -14  10  10    15149.50    14840.00    781.67 o 
 -13  10  10     1671.11     1886.80    368.72 o 
 -12  10  10      231.57      678.58    321.56 o 
 -11  10  10      101.13      402.90    230.70 o 
 -10  10  10     8781.74     8948.09    406.44 o 
  -9  10  10      663.13      531.76    224.91 o 
  -8  10  10    17082.01    15521.63    501.40 o 
  -7  10  10     2040.54     2218.11    272.13 o 
  -6  10  10     5479.12     5910.38    339.17 o 
  -5  10  10     8046.59     7752.92    275.89 o 
  -4  10  10     1603.15     1661.29    113.65 o 
  -3  10  10      165.44      242.56     87.68 o 
  -2  10  10     6048.28     5872.94    163.31 o 
  -1  10  10    21059.78    20394.43    263.02 o 
   0  10  10    10505.88    10442.69    199.00 o 
   1  10  10    20656.35    21111.24    300.72 o 
   2  10  10      924.52      940.38    115.46 o 
   3  10  10     5453.75     5437.69    204.65 o 
   4  10  10     6380.14     6220.11    202.76 o 
   5  10  10    14976.04    15376.11    304.44 o 
   6  10  10    41283.25    41764.14    551.39 o 
   7  10  10     2299.20     2287.90    177.25 o 
   8  10  10      383.23      397.70    128.08 o 
   9  10  10    26542.04    26601.44    471.55 o 
  10  10  10     1702.06     1612.41    403.12 o 
  11  10  10     1313.63     1287.34    235.03 o 
  12  10  10     9926.24    10357.80    492.91 o 
  13  10  10       78.37     -165.92    233.15 o 
  14  10  10      981.42     1036.23    949.69 o 
  15  10  10     6200.86     8158.67    936.20 o 
 -16  11  10     3444.83     4026.17   1291.50 o 
 -15  11  10     9533.73     9383.40   1025.53 o 
 -14  11  10     9436.50     9707.69    612.24 o 
 -13  11  10     6407.31     6766.54    555.82 o 
 -12  11  10     4462.88     5020.35    493.47 o 
 -11  11  10     2092.90     2546.39    285.90 o 
 -10  11  10      638.16      905.45    237.09 o 
  -9  11  10    10631.20     9788.86    425.61 o 
  -8  11  10      699.27      672.33    230.64 o 
  -7  11  10        6.43     -142.93    214.73 o 
  -6  11  10      487.71      554.24    225.53 o 
  -5  11  10       20.33      158.03    134.02 o 
  -4  11  10     4001.57     4008.70    202.07 o 
  -3  11  10     1038.72     1200.21    130.84 o 
  -2  11  10    24313.59    23715.88    325.83 o 
  -1  11  10     1153.43     1231.90    112.70 o 
   0  11  10    22931.34    22571.98    372.86 o 
   1  11  10     3317.59     3557.09    173.03 o 
   2  11  10      511.10      390.98    124.89 o 
   3  11  10     3941.54     4212.08    182.92 o 
   4  11  10    53162.95    54282.05    655.43 o 
   5  11  10     6571.36     7250.85    262.51 o 
   6  11  10     4600.58     4898.87    206.01 o 
   7  11  10    13538.13    13310.24    299.78 o 
   8  11  10     6630.14     6706.14    236.43 o 
   9  11  10      522.31      499.24    160.54 o 
  10  11  10    21345.15    21599.49    561.61 o 
  11  11  10     8805.82     9270.06    402.05 o 
  12  11  10      234.43      259.40    256.18 o 
  13  11  10     2046.42     1670.49    356.93 o 
  14  11  10     4848.84     4968.86    643.02 o 
 -16  12  10     5216.99     6897.99    825.42 o 
 -15  12  10    15839.29    17902.91    792.46 o 
 -14  12  10    13286.59    14769.71   1253.90 o 
 -13  12  10     1499.47     1413.36    388.67 o 
 -12  12  10     1394.94     1899.98    388.34 o 
 -11  12  10        1.26      511.51    228.34 o 
 -10  12  10     7909.95     7784.92    410.64 o 
  -9  12  10    15985.75    15148.51    515.42 o 
  -8  12  10     4895.99     4697.88    381.40 o 
  -7  12  10     1018.60     1266.61    252.89 o 
  -6  12  10      215.98       64.59    217.54 o 
  -5  12  10    27920.74    27338.87    565.11 o 
  -4  12  10    17349.92    16857.33    433.66 o 
  -3  12  10     9430.72     9573.19    250.17 o 
  -2  12  10     3029.74     3170.43    196.60 o 
  -1  12  10    36121.44    35337.15    554.94 o 
   0  12  10    31521.46    30780.20    517.11 o 
   1  12  10    17986.81    17778.65    375.32 o 
   2  12  10      899.99     1163.16    160.97 o 
   3  12  10    36658.90    36906.51    500.77 o 
   4  12  10     8932.32     8387.68    247.14 o 
   5  12  10    23087.18    23681.68    394.64 o 
   6  12  10    33177.90    34525.27    833.89 o 
   7  12  10       32.48       77.00    127.10 o 
   8  12  10     1262.60      967.41    184.64 o 
   9  12  10    23632.43    22794.16    726.08 o 
  10  12  10     3466.95     3097.63    295.36 o 
  11  12  10      577.57      355.25    295.16 o 
  12  12  10     7470.75     7380.67    487.95 o 
  13  12  10      173.38      112.86    440.96 o 
  14  12  10     1572.10     2379.36    624.47 o 
 -16  13  10     2739.20     1601.89    965.34 o 
 -15  13  10    13783.80    14409.81    736.08 o 
 -14  13  10     5939.67     7457.86    608.55 o 
 -13  13  10     8347.63     9163.29    777.83 o 
 -12  13  10     2540.38     2976.93    440.31 o 
 -11  13  10      605.86     1078.37    253.11 o 
 -10  13  10      764.98     1321.04    263.31 o 
  -9  13  10    13361.78    12310.95    489.60 o 
  -8  13  10     6578.23     7153.64    419.95 o 
  -7  13  10     3478.71     3953.74    335.14 o 
  -6  13  10     2095.30     1944.69    326.43 o 
  -5  13  10     1488.37     1751.56    428.05 o 
  -4  13  10       84.11     -154.18    169.13 o 
  -3  13  10     3621.23     3492.17    190.01 o 
  -2  13  10    11554.63    10663.71    284.14 o 
  -1  13  10      571.33      819.43    150.63 o 
   0  13  10     6491.40     6482.01    373.24 o 
   1  13  10     6788.73     6598.70    355.71 o 
   2  13  10     4171.39     4354.61    237.22 o 
   3  13  10       72.00      174.20    134.78 o 
   4  13  10    45512.48    45289.50    593.09 o 
   5  13  10     7690.75     7818.85    246.56 o 
   6  13  10     6251.41     6018.91    230.93 o 
   7  13  10    14177.59    14087.37    322.91 o 
   8  13  10     5917.65     5991.48    388.92 o 
   9  13  10     1350.65     1206.90    218.64 o 
  10  13  10    25540.18    27874.90    785.74 o 
  11  13  10     6059.78     5243.27    533.89 o 
  12  13  10       22.93       54.58    382.25 o 
  13  13  10     2248.01     3079.25    667.40 o 
  14  13  10     3677.69     3875.77    739.34 o 
 -15  14  10     6707.22     7958.01    802.82 o 
 -14  14  10    16002.36    17194.37    782.18 o 
 -13  14  10      177.14     1087.30    376.91 o 
 -12  14  10       67.31      839.43    362.93 o 
 -11  14  10       11.11      313.69    325.56 o 
 -10  14  10     5590.29     6087.96    625.50 o 
  -9  14  10     7535.82     7415.88    440.81 o 
  -8  14  10    11997.93    11946.30    485.83 o 
  -7  14  10     1406.98     1533.95    546.89 o 
  -6  14  10       11.84      238.12    219.62 o 
  -5  14  10      287.33      265.18    277.10 o 
  -4  14  10      100.02      105.76    164.95 o 
  -3  14  10     6602.80     6831.47    303.83 o 
  -2  14  10     2611.33     2160.36    281.12 o 
  -1  14  10    36778.54    35741.31    864.77 o 
   0  14  10     2856.74     2797.02    229.91 o 
   1  14  10     3814.54     4030.20    234.54 o 
   2  14  10      744.07      890.40    151.74 o 
   3  14  10     9259.41     9161.07    278.50 o 
   4  14  10     6556.61     5558.03    242.92 o 
   5  14  10    42692.14    41852.04    576.53 o 
   6  14  10    19173.65    19613.75    567.12 o 
   7  14  10       15.58      -66.59    145.81 o 
   8  14  10       35.89     -147.90    277.12 o 
   9  14  10    17511.13    17491.23    779.84 o 
  10  14  10     3595.56     4103.93    397.04 o 
  11  14  10     7231.08     6870.35   1151.88 o 
  12  14  10     2514.43     2610.51    635.13 o 
  13  14  10       27.83     1225.60    544.66 o 
 -15  15  10     7876.22     9869.46   1971.77 o 
 -14  15  10     6061.22     7372.06    788.23 o 
 -13  15  10    14007.72    15003.35    756.95 o 
 -12  15  10        3.95      694.94    356.72 o 
 -11  15  10     8776.74     8515.26    744.15 o 
 -10  15  10      574.19     1440.86    273.11 o 
  -9  15  10     2509.57     2979.87    332.42 o 
  -8  15  10      411.44      777.19    259.09 o 
  -7  15  10     4462.00     4628.99    392.60 o 
  -6  15  10     9632.69     9530.58    440.95 o 
  -5  15  10     1766.34     1895.94    258.93 o 
  -4  15  10      329.28      163.94    154.62 o 
  -3  15  10     1256.57     1288.05    206.48 o 
  -2  15  10     3976.52     4250.60    318.24 o 
  -1  15  10     2809.55     2792.72    207.83 o 
   0  15  10    35347.53    34408.50    587.28 o 
   1  15  10        0.11      -14.29    143.86 o 
   2  15  10      835.94      895.97    157.95 o 
   3  15  10     3048.60     2934.78    201.49 o 
   4  15  10    22233.98    22735.74    432.34 o 
   5  15  10     9661.87     9899.79    306.01 o 
   6  15  10     5745.88     5663.48    275.79 o 
   7  15  10     2692.92     2110.59    242.90 o 
   8  15  10     3366.94     3330.43    275.51 o 
   9  15  10      502.25       40.97    251.65 o 
  10  15  10    10755.91    10309.25    531.62 o 
  11  15  10     6645.63     6525.19    660.15 o 
  12  15  10     2716.56     3324.38    663.89 o 
  13  15  10      113.91      860.32    529.90 o 
 -14  16  10    20173.38    18097.28   1053.95 o 
 -13  16  10     2322.80     1659.81    664.71 o 
 -12  16  10      385.02     1190.73    410.91 o 
 -11  16  10      229.99      575.34    616.98 o 
 -10  16  10     2086.57     2147.15    416.86 o 
  -9  16  10       26.49      546.79    307.26 o 
  -8  16  10    17008.97    16236.47    841.51 o 
  -7  16  10     1570.72     1485.26    289.88 o 
  -6  16  10     8883.03     8296.45    534.40 o 
  -5  16  10     3391.49     3226.41    306.03 o 
  -4  16  10      547.62      678.57    291.41 o 
  -3  16  10     1950.46     1677.14    214.85 o 
  -2  16  10     1870.25     1833.51    228.65 o 
  -1  16  10    19993.79    20582.96    938.85 o 
   0  16  10     3338.49     3510.43    274.51 o 
   1  16  10      483.94      781.50    221.73 o 
   2  16  10     3085.56     3042.61    207.80 o 
   3  16  10     2606.68     2450.21    198.14 o 
   4  16  10       16.96     -150.31    150.31 o 
   5  16  10    37737.81    37844.37    708.26 o 
   6  16  10     7716.87     7916.11    391.94 o 
   7  16  10     2384.97     1762.99    305.05 o 
   8  16  10      437.23      247.14    241.67 o 
   9  16  10     5609.56     5569.38    475.54 o 
  10  16  10     7628.18     7271.93    504.39 o 
  11  16  10    12095.17    13416.25   1054.16 o 
  12  16  10      188.59      266.49    528.66 o 
 -14  17  10      572.59     1572.36    692.05 o 
 -13  17  10    10710.98    10890.42   1001.85 o 
 -12  17  10     1243.99     1765.13    587.22 o 
 -11  17  10    11689.03    11877.69    888.40 o 
 -10  17  10      145.81      768.02    766.14 o 
  -9  17  10     4584.13     5246.00    520.78 o 
  -8  17  10      137.82      573.22    586.18 o 
  -7  17  10      380.46      466.52    268.44 o 
  -6  17  10     5568.11     5364.11    335.59 o 
  -5  17  10     5967.98     6223.29    420.93 o 
  -4  17  10     2432.06     2030.90    310.39 o 
  -3  17  10      318.03      299.52    203.23 o 
  -2  17  10     3794.44     3578.60    272.16 o 
  -1  17  10     5031.79     4585.75    346.03 o 
   0  17  10    24278.59    24263.89    449.84 o 
   1  17  10     1302.43     1677.50    401.43 o 
   2  17  10      919.97      980.72    173.34 o 
   3  17  10     2572.18     2612.96    212.07 o 
   4  17  10    14148.75    13799.82    510.46 o 
   5  17  10     9798.80     8871.01    410.66 o 
   6  17  10     9532.40     9098.13    732.06 o 
   7  17  10     1482.27     1069.59    315.20 o 
   8  17  10     1269.02      752.96    379.13 o 
   9  17  10      542.16     1189.34    410.04 o 
  10  17  10    10184.18     9843.00    565.77 o 
  11  17  10     5991.09     6087.78    874.34 o 
  12  17  10     2674.30     2901.51    699.40 o 
 -13  18  10      165.32      342.29    544.16 o 
 -12  18  10     1763.44     1531.56    578.92 o 
 -11  18  10       26.46      503.82    641.13 o 
 -10  18  10     2193.19     2438.88    424.14 o 
  -9  18  10      868.24     1935.96    495.40 o 
  -8  18  10    12223.31    12918.86    880.09 o 
  -7  18  10       21.32        8.81    248.07 o 
  -6  18  10    33192.73    30984.48   1028.90 o 
  -5  18  10      345.75      509.99    530.14 o 
  -4  18  10     1140.07     1223.32    305.75 o 
  -3  18  10     8770.15     8108.22    470.31 o 
  -2  18  10      199.28      276.58    205.24 o 
  -1  18  10    24648.96    23892.90    853.50 o 
   0  18  10      580.13      584.75    181.42 o 
   1  18  10     1456.99     1443.27    206.29 o 
   2  18  10     2676.66     2703.88    243.99 o 
   3  18  10     3901.99     3940.59    278.69 o 
   4  18  10      990.40     1071.42    302.09 o 
   5  18  10    50687.29    51382.38   1421.75 o 
   6  18  10     1454.34     1369.13    323.72 o 
   7  18  10      856.23     1155.24    407.40 o 
   8  18  10      598.13       46.01    357.09 o 
   9  18  10     1757.08     1459.83    443.19 o 
  10  18  10     7131.47     5027.89    814.69 o 
  11  18  10     5203.26     5517.01    862.00 o 
 -12  19  10      285.32     1055.59    563.10 o
[truncated: 449,052 more chars]
